# Supplementary material for: Comparative analysis of Cucurbita pepo metabolism throughout fruit development in acorn squash and oilseed pumpkin
Source: Hortic Res. 2016 Sep 21;3:16045–. doi: 10.1038/hortres.2016.45 (PMC5030761; doi:10.1038/hortres.2016.45)
Supplement: Supplementary Table S1 [file hortres201645-s4.xls]

## Sheet: Supplementary Table S1
contig_name	length(bp)	Swiss-Prot	TrEMBLE	TAIR	GO_terms	assembly_origin
CP400002	369	-	-	-		Sweet REBA
CP400003	797	-	-	-		Sweet REBA
CP400004	329	-	-	-		Sweet REBA
CP400005	575	-	-	-		Sweet REBA
CP400006	430	-	-	-		Sweet REBA
CP400007	308	-	-	-		Sweet REBA
CP400008	572	-	-	-		Sweet REBA
CP400009	1248	-	tr|A0A0A0L0M3|A0A0A0L0M3_CUCSA Uncharacterized protein OS=Cucumis sativus GN=Csa_4G645870 PE=4	-		Sweet REBA
CP400010	231	-	tr|A0A0A0L9H0|A0A0A0L9H0_CUCSA Uncharacterized protein OS=Cucumis sativus GN=Csa_3G689790 PE=4	AT3G08030.1 | Symbols: | Protein of unknown function, DUF642 | chr3:2564191-2565819 FORWARD		Sweet REBA
CP400011	376	-	tr|E5GC85|E5GC85_CUCME Putative uncharacterized protein (Fragment) OS=Cucumis melo subsp. melo PE=4	-	GO:0006468	Sweet REBA
CP400012	908	-	-	-		Sweet REBA
CP400013	479	-	-	-		Sweet REBA
CP400014	336	-	-	-		Sweet REBA
CP400015	791	-	-	-		Sweet REBA
CP400016	592	-	tr|A0A0A0KEC5|A0A0A0KEC5_CUCSA Uncharacterized protein OS=Cucumis sativus GN=Csa_6G410040 PE=4	-		Sweet REBA
CP400017	439	-	-	-		Sweet REBA
CP400018	467	-	-	-		Sweet REBA
CP400019	612	sp|Q9SW08|AB4G_ARATH ABC transporter G family member 4 OS=Arabidopsis thaliana GN=ABCG4 PE=3	-	AT4G25750.1 | Symbols: | ABC-2 type transporter family protein | chr4:13110627-13112360 REVERSE	GO:0005524	Sweet REBA
CP400020	266	-	-	-		Sweet REBA
CP400021	768	-	-	-		Sweet REBA
CP400022	738	-	-	-		Sweet REBA
CP400023	453	-	-	-		Sweet REBA
CP400024	462	-	-	-	GO:0005094	Sweet REBA
CP400025	244	-	-	-		Sweet REBA
CP400026	853	-	-	-	GO:0003677	Sweet REBA
CP400027	306	-	-	-		Sweet REBA
CP400028	956	-	-	-		Sweet REBA
CP400029	545	-	-	-		Sweet REBA
CP400030	437	-	-	-		Sweet REBA
CP400031	348	-	-	-		Sweet REBA
CP400032	319	-	-	-		Sweet REBA
CP400033	258	-	-	-		Sweet REBA
CP400034	649	-	-	-		Sweet REBA
CP400035	259	-	-	-		Sweet REBA
CP400036	736	-	-	-		Sweet REBA
CP400037	983	-	tr|A0A0A0LJS3|A0A0A0LJS3_CUCSA Uncharacterized protein OS=Cucumis sativus GN=Csa_2G302120 PE=4	-		Sweet REBA
CP400038	1259	sp|F4HTT6|CP26B_ARATH Peptidyl-prolyl cis-trans isomerase CYP26-2, chloroplastic OS=Arabidopsis thaliana GN=CYP26-2 PE=2	tr|A0A0A0LVP9|A0A0A0LVP9_CUCSA Uncharacterized protein OS=Cucumis sativus GN=Csa_1G042130 PE=4	AT1G74070.1 | Symbols: | Cyclophilin-like peptidyl-prolyl cis-trans isomerase family protein | chr1:27851749-27852861 REVERSE	GO:0003755	Sweet REBA
CP400039	776	-	-	-		Sweet REBA
CP400040	488	-	-	-		Sweet REBA
CP400041	462	-	-	-		Sweet REBA
CP400042	709	-	tr|A0A0A0L5N2|A0A0A0L5N2_CUCSA Uncharacterized protein OS=Cucumis sativus GN=Csa_4G652640 PE=4	-	GO:0003677,GO:0003700	Sweet REBA
CP400043	264	-	-	-		Sweet REBA
CP400044	296	-	-	-		Sweet REBA
CP400045	532	sp|Q9LYU3|EF113_ARATH Ethylene-responsive transcription factor ERF113 OS=Arabidopsis thaliana GN=ERF113 PE=2	tr|E5GB56|E5GB56_CUCME AP2 domain transcription factor RAP2 OS=Cucumis melo subsp. melo PE=4	AT5G13330.1 | Symbols: Rap2.6L | related to AP2 6l | chr5:4272384-4274461 FORWARD	GO:0003677,GO:0003700	Sweet REBA
CP400046	1166	-	-	-		Sweet REBA
CP400047	1039	-	-	-		Sweet REBA
CP400048	408	-	tr|A0A0A0KBW1|A0A0A0KBW1_CUCSA Uncharacterized protein OS=Cucumis sativus GN=Csa_6G014870 PE=4	-		Sweet REBA
CP400049	588	sp|P54970|ILL2_ARATH IAA-amino acid hydrolase ILR1-like 2 OS=Arabidopsis thaliana GN=ILL2 PE=1	-	AT5G56660.1 | Symbols: ILL2 | IAA-leucine resistant (ILR)-like 2 | chr5:22933278-22935011 FORWARD		Sweet REBA
CP400050	361	-	-	-		Sweet REBA
CP400051	471	-	-	-		Sweet REBA
CP400052	1189	-	-	-		Sweet REBA
CP400053	984	-	-	-		Sweet REBA
CP400054	330	-	-	-		Sweet REBA
CP400055	781	-	-	-		Sweet REBA
CP400056	480	-	-	-		Sweet REBA
CP400057	451	-	-	-		Sweet REBA
CP400058	278	-	-	-		Sweet REBA
CP400059	442	-	-	-	GO:0005985	Sweet REBA
CP400060	438	-	-	-		Sweet REBA
CP400061	238	-	-	-		Sweet REBA
CP400062	441	sp|Q9ZUL7|DEF01_ARATH Defensin-like protein 1 OS=Arabidopsis thaliana GN=PDF2.3 PE=2	tr|A0A0A0KJ50|A0A0A0KJ50_CUCSA Uncharacterized protein OS=Cucumis sativus GN=Csa_5G114570 PE=4	AT2G02130.1 | Symbols: PDF2.3, LCR68 | low-molecular-weight cysteine-rich 68 | chr2:540071-540407 FORWARD	GO:0006952	Sweet REBA
CP400063	1137	-	-	-	GO:0000413,GO:0003755	Sweet REBA
CP400064	529	-	-	-		Sweet REBA
CP400065	461	-	-	-		Sweet REBA
CP400066	387	-	tr|A0A067HGB5|A0A067HGB5_CITSI Uncharacterized protein OS=Citrus sinensis GN=CISIN_1g004869mg PE=3	-	GO:0004672	Sweet REBA
CP400067	592	-	-	-		Sweet REBA
CP400068	1043	-	-	-		Sweet REBA
CP400069	468	-	-	-		Sweet REBA
CP400070	1060	-	-	-		Sweet REBA
CP400071	523	-	tr|B9RS40|B9RS40_RICCO Protein transporter, putative OS=Ricinus communis GN=RCOM_0802800 PE=4	-		Sweet REBA
CP400072	950	-	-	-		Sweet REBA
CP400073	392	-	-	-		Sweet REBA
CP400074	657	-	-	-		Sweet REBA
CP400075	456	-	-	-		Sweet REBA
CP400076	479	-	-	-		Sweet REBA
CP400077	337	-	-	-		Sweet REBA
CP400078	551	-	-	-		Sweet REBA
CP400079	487	-	-	-		Sweet REBA
CP400080	256	-	-	-	GO:0004553,GO:0030246	Sweet REBA
CP400081	264	sp|F4JM19|MYO14_ARATH Myosin-14 OS=Arabidopsis thaliana GN=XI-H PE=3	-	AT4G28710.1 | Symbols: XIH, ATXIH | Myosin family protein with Dil domain | chr4:14172280-14181771 FORWARD		Sweet REBA
CP400082	710	-	-	-		Sweet REBA
CP400083	359	-	-	-		Sweet REBA
CP400084	273	-	-	-		Sweet REBA
CP400085	267	-	tr|A0A0A0L3W4|A0A0A0L3W4_CUCSA Cyclin-dependent protein kinase OS=Cucumis sativus GN=Csa_3G127030 PE=4	-		Sweet REBA
CP400086	776	-	tr|A0A0A0KY41|A0A0A0KY41_CUCSA Uncharacterized protein OS=Cucumis sativus GN=Csa_4G314500 PE=4	AT2G21820.1 | Symbols: | unknown protein; Has 45 Blast hits to 45 proteins in 13 species: Archae - 0; Bacteria - 0; Metazoa - 0; Fungi - 0; Plants - 45; Viruses - 0; Other Eukaryotes - 0 (source: NCBI BLink). | chr2:9302983-9303219 REVERSE		Sweet REBA
CP400087	288	-	tr|B5A4U1|B5A4U1_PERCU Beta-actin (Fragment) OS=Pericallis cuneata PE=2	-		Sweet REBA
CP400088	396	-	-	-		Sweet REBA
CP400089	672	-	-	-		Sweet REBA
CP400090	488	-	-	-		Sweet REBA
CP400091	235	-	-	AT2G32960.1 | Symbols: | Phosphotyrosine protein phosphatases superfamily protein | chr2:13987976-13990720 FORWARD	GO:0004725	Sweet REBA
CP400092	397	-	-	-		Sweet REBA
CP400093	455	-	-	-	GO:0003849	Sweet REBA
CP400094	256	-	-	-		Sweet REBA
CP400095	427	-	-	-		Sweet REBA
CP400096	1054	-	-	-	GO:0016714	Sweet REBA
CP400097	257	-	-	-		Sweet REBA
CP400098	996	-	-	-		Sweet REBA
CP400099	460	-	-	-		Sweet REBA
CP400100	853	-	-	-		Sweet REBA
CP400101	1217	-	-	-		Sweet REBA
CP400102	444	-	-	-		Sweet REBA
CP400103	441	-	tr|A0A0A0LPW7|A0A0A0LPW7_CUCSA Uncharacterized protein OS=Cucumis sativus GN=Csa_1G024950 PE=4	-		Sweet REBA
CP400104	981	-	tr|A0A0A0K9S3|A0A0A0K9S3_CUCSA Uncharacterized protein OS=Cucumis sativus GN=Csa_6G101440 PE=4	AT2G41610.1 | Symbols: | unknown protein; Has 35333 Blast hits to 34131 proteins in 2444 species: Archae - 798; Bacteria - 22429; Metazoa - 974; Fungi - 991; Plants - 531; Viruses - 0; Other Eukaryotes - 9610 (source: NCBI BLink). | chr2:17347181-17348113 FORWARD		Sweet REBA
CP400105	743	-	-	-		Sweet REBA
CP400106	688	-	-	-		Sweet REBA
CP400107	744	-	-	-		Sweet REBA
CP400108	621	-	-	-		Sweet REBA
CP400109	645	-	-	-		Sweet REBA
CP400110	230	-	-	-	GO:0003700	Sweet REBA
CP400111	856	-	tr|V4SKT9|V4SKT9_9ROSI Uncharacterized protein OS=Citrus clementina GN=CICLE_v10026011mg PE=4	-	GO:0003677	Sweet REBA
CP400112	408	-	-	-	GO:0003677,GO:0003700	Sweet REBA
CP400113	508	-	-	-		Sweet REBA
CP400114	459	-	-	-		Sweet REBA
CP400115	485	-	-	-		Sweet REBA
CP400116	262	-	-	-		Sweet REBA
CP400117	413	-	-	-		Sweet REBA
CP400118	280	-	tr|A0A0A0LNK9|A0A0A0LNK9_CUCSA Uncharacterized protein OS=Cucumis sativus GN=Csa_2G361500 PE=4	-		Sweet REBA
CP400119	416	-	-	-		Sweet REBA
CP400120	1281	-	-	-	GO:0003688	Sweet REBA
CP400121	1001	-	-	-		Sweet REBA
CP400122	551	-	-	-		Sweet REBA
CP400123	1053	-	-	-		Sweet REBA
CP400124	892	-	-	-		Sweet REBA
CP400125	704	-	tr|A0A0A0KAD3|A0A0A0KAD3_CUCSA Uncharacterized protein OS=Cucumis sativus GN=Csa_6G011700 PE=4	-	GO:0050826	Sweet REBA
CP400126	669	-	-	-		Sweet REBA
CP400127	347	-	-	-		Sweet REBA
CP400128	569	-	tr|A0A0A0KZ80|A0A0A0KZ80_CUCSA Uncharacterized protein OS=Cucumis sativus GN=Csa_4G025085 PE=4	-		Sweet REBA
CP400129	502	-	-	-		Sweet REBA
CP400130	545	-	-	-		Sweet REBA
CP400131	573	-	-	-		Sweet REBA
CP400132	548	-	-	-		Sweet REBA
CP400133	414	-	tr|A0A0A0KBA6|A0A0A0KBA6_CUCSA MATE efflux family protein OS=Cucumis sativus GN=Csa_6G005120 PE=3	AT4G00350.1 | Symbols: | MATE efflux family protein | chr4:151978-153988 FORWARD		Sweet REBA
CP400134	384	-	tr|A0A0A0KTP1|A0A0A0KTP1_CUCSA Eukaryotic translation initiation factor 3 subunit J OS=Cucumis sativus GN=Csa_5G426430 PE=3	-	GO:0003743	Sweet REBA
CP400135	627	-	-	-		Sweet REBA
CP400136	696	-	-	-		Sweet REBA
CP400137	794	-	-	-		Sweet REBA
CP400138	471	-	-	-		Sweet REBA
CP400139	845	sp|Q9SY14|CSCL2_ARATH CSC1-like protein At4g02900 OS=Arabidopsis thaliana GN=At4g02900 PE=3	tr|A0A0A0KAN1|A0A0A0KAN1_CUCSA Uncharacterized protein OS=Cucumis sativus GN=Csa_7G392390 PE=4	AT4G02900.1 | Symbols: | ERD (early-responsive to dehydration stress) family protein | chr4:1284066-1287747 FORWARD	GO:0016020	Sweet REBA
CP400140	1150	-	-	-		Sweet REBA
CP400141	817	-	-	-		Sweet REBA
CP400142	738	-	-	-		Sweet REBA
CP400143	498	-	-	-		Sweet REBA
CP400144	587	-	-	-		Sweet REBA
CP400145	917	-	-	-		Sweet REBA
CP400146	1002	-	-	-		Sweet REBA
CP400147	587	-	-	-		Sweet REBA
CP400148	245	-	-	-		Sweet REBA
CP400149	503	sp|Q9SIS3|MA656_ARATH 65-kDa microtubule-associated protein 6 OS=Arabidopsis thaliana GN=MAP65-6 PE=1	tr|A0A0A0KMT6|A0A0A0KMT6_CUCSA Uncharacterized protein OS=Cucumis sativus GN=Csa_5G092900 PE=4	AT2G01910.1 | Symbols: ATMAP65-6, MAP65-6 | Microtubule associated protein (MAP65/ASE1) family protein | chr2:417191-420182 FORWARD	GO:0000226	Sweet REBA
CP400150	495	-	-	-		Sweet REBA
CP400151	566	-	-	-		Sweet REBA
CP400152	523	-	-	-		Sweet REBA
CP400153	1001	-	-	-	GO:0006629	Sweet REBA
CP400154	596	-	-	-		Sweet REBA
CP400155	264	-	tr|A0A0A0LF15|A0A0A0LF15_CUCSA Uncharacterized protein OS=Cucumis sativus GN=Csa_2G004160 PE=4	AT3G24570.1 | Symbols: | Peroxisomal membrane 22 kDa (Mpv17/PMP22) family protein | chr3:8966675-8968530 REVERSE	GO:0016021	Sweet REBA
CP400156	346	-	tr|A0A0A0KPQ7|A0A0A0KPQ7_CUCSA Uncharacterized protein OS=Cucumis sativus GN=Csa_5G584880 PE=4	-		Sweet REBA
CP400157	374	-	-	-		Sweet REBA
CP400158	993	sp|Q5KS50|NPH3_ORYSJ Coleoptile phototropism protein 1 OS=Oryza sativa subsp. japonica GN=CPT1 PE=2	tr|A0A0A0LYI1|A0A0A0LYI1_CUCSA Uncharacterized protein OS=Cucumis sativus GN=Csa_1G570140 PE=4	AT1G52770.1 | Symbols: | Phototropic-responsive NPH3 family protein | chr1:19656009-19657546 FORWARD		Sweet REBA
CP400159	419	-	-	-		Sweet REBA
CP400160	625	-	-	-		Sweet REBA
CP400161	462	sp|Q8LED3|TBL3_ARATH Protein trichome birefringence-like 3 OS=Arabidopsis thaliana GN=TBL3 PE=2	tr|A0A0A0KXK5|A0A0A0KXK5_CUCSA Uncharacterized protein OS=Cucumis sativus GN=Csa_4G310710 PE=4	AT5G01360.1 | Symbols: TBL3 | Plant protein of unknown function (DUF828) | chr5:147608-149316 REVERSE		Sweet REBA
CP400162	470	-	tr|A0A0A0LCA4|A0A0A0LCA4_CUCSA Uncharacterized protein OS=Cucumis sativus GN=Csa_3G251910 PE=4	-		Sweet REBA
CP400163	730	sp|P42699|PLAS2_ARATH Plastocyanin major isoform, chloroplastic OS=Arabidopsis thaliana GN=DRT112 PE=1	tr|B9R8G0|B9R8G0_RICCO Plastocyanin A, chloroplast, putative OS=Ricinus communis GN=RCOM_1599580 PE=4	AT1G20340.1 | Symbols: DRT112, PETE2 | Cupredoxin superfamily protein | chr1:7042770-7043273 REVERSE	GO:0005507	Sweet REBA
CP400164	876	-	-	-		Sweet REBA
CP400165	269	-	tr|A0A0A0LU64|A0A0A0LU64_CUCSA Uncharacterized protein OS=Cucumis sativus GN=Csa_1G364960 PE=4	AT5G19670.1 | Symbols: | Exostosin family protein | chr5:6647025-6649358 FORWARD		Sweet REBA
CP400166	691	-	-	-		Sweet REBA
CP400167	541	-	-	-		Sweet REBA
CP400168	541	-	-	-		Sweet REBA
CP400169	533	-	tr|A0A0A0KW47|A0A0A0KW47_CUCSA Uncharacterized protein OS=Cucumis sativus GN=Csa_5G649320 PE=4	-		Sweet REBA
CP400170	1027	sp|Q9SHY2|YSL7_ARATH Probable metal-nicotianamine transporter YSL7 OS=Arabidopsis thaliana GN=YSL7 PE=2	tr|A0A0A0LCX3|A0A0A0LCX3_CUCSA Uncharacterized protein OS=Cucumis sativus GN=Csa_3G654470 PE=4	AT1G65730.1 | Symbols: YSL7 | YELLOW STRIPE like 7 | chr1:24442639-24446122 FORWARD	GO:0055085	Sweet REBA
CP400171	533	-	-	-		Sweet REBA
CP400172	2276	sp|Q56XP4|NHX2_ARATH Sodium/hydrogen exchanger 2 OS=Arabidopsis thaliana GN=NHX2 PE=2	tr|A0A0A0KEJ3|A0A0A0KEJ3_CUCSA Sodium/hydrogen exchanger OS=Cucumis sativus GN=Csa_6G067980 PE=3	AT3G05030.1 | Symbols: NHX2, ATNHX2 | sodium hydrogen exchanger 2 | chr3:1393456-1396784 REVERSE	GO:0005774,GO:0006812,GO:0006814	Sweet REBA
CP400173	317	-	tr|E7CEW4|E7CEW4_CUCSA Uncharacterized protein OS=Cucumis sativus GN=WRKY14 PE=2	-		Sweet REBA
CP400174	565	sp|Q9LYT3|TT12_ARATH Protein TRANSPARENT TESTA 12 OS=Arabidopsis thaliana GN=TT12 PE=2	tr|A0A0A0KS80|A0A0A0KS80_CUCSA MATE efflux family protein OS=Cucumis sativus GN=Csa_5G598720 PE=3	AT5G38030.1 | Symbols: | MATE efflux family protein | chr5:15171486-15175302 REVERSE	GO:0006855	Sweet REBA
CP400175	334	-	-	-		Sweet REBA
CP400176	1455	sp|Q84TI7|HKT1_ARATH Sodium transporter HKT1 OS=Arabidopsis thaliana GN=HKT1 PE=1	tr|A0A0A0M019|A0A0A0M019_CUCSA Uncharacterized protein OS=Cucumis sativus GN=Csa_1G434130 PE=4	AT4G10310.1 | Symbols: HKT1, ATHKT1 | high-affinity K+ transporter 1 | chr4:6392008-6395667 FORWARD	GO:0006812	Sweet REBA
CP400177	1019	-	-	-		Sweet REBA
CP400178	1108	-	-	-		Sweet REBA
CP400179	468	-	-	-		Sweet REBA
CP400180	563	-	-	-		Sweet REBA
CP400181	664	sp|Q9SUD4|TET7_ARATH Tetraspanin-7 OS=Arabidopsis thaliana GN=TET7 PE=2	tr|A0A0A0LJ53|A0A0A0LJ53_CUCSA Uncharacterized protein OS=Cucumis sativus GN=Csa_2G037260 PE=4	AT4G28050.1 | Symbols: TET7 | tetraspanin7 | chr4:13942566-13943621 REVERSE	GO:0016021	Sweet REBA
CP400182	3939	sp|Q9SGI7|LYK2_ARATH Protein LYK2 OS=Arabidopsis thaliana GN=LYK2 PE=2	tr|A0A0A0LQ75|A0A0A0LQ75_CUCSA Uncharacterized protein OS=Cucumis sativus GN=Csa_2G406770 PE=4	AT3G01840.1 | Symbols: | Protein kinase superfamily protein | chr3:296582-298634 REVERSE	GO:0004672	Sweet REBA
CP400183	238	sp|P45724|PAL2_ARATH Phenylalanine ammonia-lyase 2 OS=Arabidopsis thaliana GN=PAL2 PE=1	-	-	GO:0003824	Sweet REBA
CP400184	1157	-	tr|A0A0A0LSN1|A0A0A0LSN1_CUCSA Uncharacterized protein OS=Cucumis sativus GN=Csa_1G022510 PE=4	-		Sweet REBA
CP400185	678	-	-	-		Sweet REBA
CP400186	1570	sp|Q9C5P7|SEC1A_ARATH Protein transport Sec1a OS=Arabidopsis thaliana GN=SEC1A PE=2	tr|A0A0A0KEN9|A0A0A0KEN9_CUCSA Uncharacterized protein OS=Cucumis sativus GN=Csa_6G077380 PE=4	AT1G02010.1 | Symbols: SEC1A | secretory 1A | chr1:348046-352197 FORWARD	GO:0006904	Sweet REBA
CP400187	273	-	-	-		Sweet REBA
CP400188	641	-	tr|A0A0A0KQD3|A0A0A0KQD3_CUCSA Uncharacterized protein OS=Cucumis sativus GN=Csa_5G603350 PE=4	AT1G10520.1 | Symbols: | DNA polymerase lambda (POLL) | chr1:3465964-3469248 FORWARD		Sweet REBA
CP400189	378	-	-	-		Sweet REBA
CP400190	659	-	-	-		Sweet REBA
CP400191	606	-	tr|A0A0A0KVI5|A0A0A0KVI5_CUCSA Uncharacterized protein OS=Cucumis sativus GN=Csa_5G598740 PE=4	-		Sweet REBA
CP400192	937	-	tr|A0A0A0L896|A0A0A0L896_CUCSA Uncharacterized protein OS=Cucumis sativus GN=Csa_3G135000 PE=4	-		Sweet REBA
CP400193	600	-	tr|G3G3W9|G3G3W9_CITLA Ubiquinol oxidase OS=Citrullus lanatus PE=3	-		Sweet REBA
CP400194	622	-	-	-		Sweet REBA
CP400195	831	sp|Q9FJR0|RENT1_ARATH Regulator of nonsense transcripts 1 homolog OS=Arabidopsis thaliana GN=UPF1 PE=1	tr|A0A067DPW7|A0A067DPW7_CITSI Uncharacterized protein (Fragment) OS=Citrus sinensis GN=CISIN_1g0010543mg PE=4	AT5G47010.1 | Symbols: UPF1, LBA1, ATUPF1 | RNA helicase, putative | chr5:19072009-19078856 FORWARD		Sweet REBA
CP400196	1724	sp|Q5R7E4|S47A2_PONAB Multidrug and toxin extrusion protein 2 OS=Pongo abelii GN=SLC47A2 PE=2	tr|A0A0A0LCM3|A0A0A0LCM3_CUCSA MATE efflux family protein OS=Cucumis sativus GN=Csa_3G728650 PE=3	AT2G38510.1 | Symbols: | MATE efflux family protein | chr2:16123985-16125445 FORWARD	GO:0006855	Sweet REBA
CP400197	1133	-	-	-		Sweet REBA
CP400198	1587	-	-	-		Sweet REBA
CP400199	307	-	-	-		Sweet REBA
CP400200	672	-	-	-		Sweet REBA
CP400201	808	-	-	-		Sweet REBA
CP400202	2011	sp|Q9LD18|POT4_ARATH Potassium transporter 4 OS=Arabidopsis thaliana GN=POT4 PE=1	tr|A0A0A0L7B5|A0A0A0L7B5_CUCSA Potassium transporter OS=Cucumis sativus GN=Csa_3G250890 PE=3	AT3G02050.1 | Symbols: KUP3, ATKUP3, ATKT4 | K+ uptake transporter 3 | chr3:350815-354135 FORWARD	GO:0015079	Sweet REBA
CP400203	749	-	-	-		Sweet REBA
CP400204	847	-	-	-	GO:0005515	Sweet REBA
CP400205	263	-	tr|A0A0A0LRV7|A0A0A0LRV7_CUCSA Uncharacterized protein OS=Cucumis sativus GN=Csa_1G002120 PE=4	-		Sweet REBA
CP400206	1384	-	-	-		Sweet REBA
CP400207	450	-	-	-		Sweet REBA
CP400208	282	sp|P46293|RS16_GOSHI 40S ribosomal protein S16 OS=Gossypium hirsutum GN=RPS16 PE=2	tr|A0A0A0L6F6|A0A0A0L6F6_CUCSA Uncharacterized protein OS=Cucumis sativus GN=Csa_3G202730 PE=3	AT2G09990.1 | Symbols: | Ribosomal protein S5 domain 2-like superfamily protein | chr2:3781442-3781882 FORWARD	GO:0003735	Sweet REBA
CP400209	452	-	tr|A0A0A0KQV5|A0A0A0KQV5_CUCSA Uncharacterized protein OS=Cucumis sativus GN=Csa_5G606730 PE=4	-	GO:0007165	Sweet REBA
CP400210	1288	sp|Q9MA46|PLA12_ARATH Galactolipase DONGLE, chloroplastic OS=Arabidopsis thaliana GN=DGL PE=1	tr|A0A0A0L8A7|A0A0A0L8A7_CUCSA Uncharacterized protein OS=Cucumis sativus GN=Csa_3G174570 PE=4	AT1G05800.1 | Symbols: DGL | alpha/beta-Hydrolases superfamily protein | chr1:1741204-1742619 FORWARD	GO:0006629	Sweet REBA
CP400211	628	-	-	-		Sweet REBA
CP400212	489	-	-	-		Sweet REBA
CP400213	430	-	-	-		Sweet REBA
CP400214	441	-	-	-		Sweet REBA
CP400215	630	sp|Q9LT10|CXE18_ARATH Probable carboxylesterase 18 OS=Arabidopsis thaliana GN=CXE18 PE=1	tr|A0A0A0KXS8|A0A0A0KXS8_CUCSA Acetyl esterase OS=Cucumis sativus GN=Csa_5G647390 PE=4	AT5G23530.1 | Symbols: AtCXE18, CXE18 | carboxyesterase 18 | chr5:7933366-7934373 REVERSE	GO:0008152	Sweet REBA
CP400216	577	-	tr|A0A0A0LDI2|A0A0A0LDI2_CUCSA Uncharacterized protein OS=Cucumis sativus GN=Csa_3G732590 PE=4	-		Sweet REBA
CP400217	409	sp|Q5E915|RBBP_ARATH Protein RBL OS=Arabidopsis thaliana GN=RBL PE=1	tr|V4U4B3|V4U4B3_9ROSI Uncharacterized protein OS=Citrus clementina GN=CICLE_v10014800mg PE=4	AT3G21060.1 | Symbols: | Transducin/WD40 repeat-like superfamily protein | chr3:7377822-7379942 FORWARD	GO:0005515	Sweet REBA
CP400218	504	-	-	-		Sweet REBA
CP400219	475	-	-	-		Sweet REBA
CP400220	427	-	-	-		Sweet REBA
CP400221	561	sp|A1XG05|NU4C_NUPAD NAD(P)H-quinone oxidoreductase chain 4, chloroplastic OS=Nuphar advena GN=ndhD PE=3	tr|U6A5C0|U6A5C0_9LILI NAD(P)H-quinone oxidoreductase chain 4 OS=Monocostus uniflorus GN=ndhD PE=3	ATCG01050.1 | Symbols: NDHD | NADH-Ubiquinone/plastoquinone (complex I) protein | chrC:115665-117185 REVERSE		Sweet REBA
CP400222	271	-	-	-		Sweet REBA
CP400223	277	-	tr|A0A0A0KQK8|A0A0A0KQK8_CUCSA Uncharacterized protein OS=Cucumis sativus GN=Csa_5G605040 PE=4	AT1G14270.1 | Symbols: | CAAX amino terminal protease family protein | chr1:4875099-4877195 REVERSE		Sweet REBA
CP400224	253	-	-	-		Sweet REBA
CP400225	260	-	-	-		Sweet REBA
CP400226	598	sp|Q39202|RLK1_ARATH G-type lectin S-receptor-like serine/threonine-protein kinase RLK1 OS=Arabidopsis thaliana GN=RLK1 PE=2	tr|U5GNW6|U5GNW6_POPTR Uncharacterized protein (Fragment) OS=Populus trichocarpa GN=POPTR_0003s21980g PE=4	AT5G60900.1 | Symbols: RLK1 | receptor-like protein kinase 1 | chr5:24498467-24501494 REVERSE	GO:0004672	Sweet REBA
CP400227	1353	-	-	-		Sweet REBA
CP400228	1810	-	-	-		Sweet REBA
CP400229	676	-	-	-		Sweet REBA
CP400230	804	-	-	-		Sweet REBA
CP400231	315	-	-	-		Sweet REBA
CP400232	436	-	-	-		Sweet REBA
CP400233	391	-	-	-		Sweet REBA
CP400234	689	-	tr|A0A0A0LS24|A0A0A0LS24_CUCSA Uncharacterized protein OS=Cucumis sativus GN=Csa_1G023070 PE=4	-		Sweet REBA
CP400235	1487	sp|Q3E9B8|AB23G_ARATH ABC transporter G family member 23 OS=Arabidopsis thaliana GN=ABCG23 PE=2	tr|A0A0A0KH10|A0A0A0KH10_CUCSA Uncharacterized protein OS=Cucumis sativus GN=Csa_6G431740 PE=3	AT5G19410.1 | Symbols: | ABC-2 type transporter family protein | chr5:6545237-6547111 REVERSE	GO:0005524	Sweet REBA
CP400236	305	-	tr|A0A0A0LDZ5|A0A0A0LDZ5_CUCSA Uncharacterized protein OS=Cucumis sativus GN=Csa_3G859700 PE=3	-	GO:0005975	Sweet REBA
CP400237	722	-	-	-	GO:0051287	Sweet REBA
CP400238	265	sp|Q65CJ7|HPPR_PLESU Hydroxyphenylpyruvate reductase OS=Plectranthus scutellarioides GN=HPPR PE=1	tr|A0A0A0K6M4|A0A0A0K6M4_CUCSA Uncharacterized protein OS=Cucumis sativus GN=Csa_7G446950 PE=3	AT1G79870.1 | Symbols: | D-isomer specific 2-hydroxyacid dehydrogenase family protein | chr1:30044794-30045851 FORWARD	GO:0051287	Sweet REBA
CP400239	857	sp|O48915|NDR1_ARATH Protein NDR1 OS=Arabidopsis thaliana GN=NDR1 PE=1	tr|A0A0A0L886|A0A0A0L886_CUCSA Uncharacterized protein OS=Cucumis sativus GN=Csa_3G418790 PE=4	AT3G20600.1 | Symbols: NDR1 | Late embryogenesis abundant (LEA) hydroxyproline-rich glycoprotein family | chr3:7194877-7195536 FORWARD		Sweet REBA
CP400240	431	-	-	-		Sweet REBA
CP400241	330	-	-	-		Sweet REBA
CP400242	364	-	-	-		Sweet REBA
CP400243	1226	-	-	-		Sweet REBA
CP400244	424	-	-	-	GO:0003700	Sweet REBA
CP400245	1145	-	-	-		Sweet REBA
CP400246	751	-	-	-		Sweet REBA
CP400247	320	-	-	-		Sweet REBA
CP400248	803	-	-	-		Sweet REBA
CP400249	954	-	-	-		Sweet REBA
CP400250	561	-	-	-		Sweet REBA
CP400251	512	-	-	-		Sweet REBA
CP400252	733	-	-	-		Sweet REBA
CP400253	822	-	tr|A0A0A0KQT7|A0A0A0KQT7_CUCSA Uncharacterized protein OS=Cucumis sativus GN=Csa_5G152160 PE=4	-		Sweet REBA
CP400254	808	-	-	-		Sweet REBA
CP400255	1001	-	tr|A0A0A0LBT5|A0A0A0LBT5_CUCSA Uncharacterized protein OS=Cucumis sativus GN=Csa_3G638010 PE=4	AT5G45590.1 | Symbols: | Ribosomal protein L35 | chr5:18484643-18486227 REVERSE	GO:0003735	Sweet REBA
CP400256	1055	-	tr|A0A0A0K6P6|A0A0A0K6P6_CUCSA Non-specific lipid-transfer protein OS=Cucumis sativus GN=Csa_7G430130 PE=4	AT2G44300.1 | Symbols: | Bifunctional inhibitor/lipid-transfer protein/seed storage 2S albumin superfamily protein | chr2:18307468-18308286 REVERSE	GO:0006869	Sweet REBA
CP400257	1175	-	-	-		Sweet REBA
CP400258	434	-	-	-		Sweet REBA
CP400259	935	-	-	-		Sweet REBA
CP400260	543	-	-	-		Sweet REBA
CP400261	263	-	-	-		Sweet REBA
CP400262	823	-	-	-		Sweet REBA
CP400263	267	-	-	-		Sweet REBA
CP400264	344	-	-	-		Sweet REBA
CP400265	2160	-	-	-		Sweet REBA
CP400266	607	-	-	-		Sweet REBA
CP400267	503	-	-	-		Sweet REBA
CP400268	375	-	-	-		Sweet REBA
CP400269	716	-	-	-		Sweet REBA
CP400270	792	-	tr|M5W9N0|M5W9N0_PRUPE Uncharacterized protein OS=Prunus persica GN=PRUPE_ppa009119mg PE=4	-		Sweet REBA
CP400271	1761	-	-	-		Sweet REBA
CP400272	428	-	-	-		Sweet REBA
CP400273	339	-	-	-		Sweet REBA
CP400274	410	-	-	-		Sweet REBA
CP400275	406	-	-	-		Sweet REBA
CP400276	368	-	-	-		Sweet REBA
CP400277	543	-	-	-		Sweet REBA
CP400278	462	-	-	-		Sweet REBA
CP400279	289	-	-	-		Sweet REBA
CP400280	379	-	-	-		Sweet REBA
CP400281	1915	-	tr|A0A0A0LDZ6|A0A0A0LDZ6_CUCSA Uncharacterized protein OS=Cucumis sativus GN=Csa_3G774730 PE=4	-	GO:0005524,GO:0016020	Sweet REBA
CP400282	755	-	-	-		Sweet REBA
CP400283	509	-	-	-		Sweet REBA
CP400284	667	-	-	-		Sweet REBA
CP400285	341	-	-	-		Sweet REBA
CP400286	284	-	-	-		Sweet REBA
CP400287	334	-	-	-		Sweet REBA
CP400288	257	-	-	-		Sweet REBA
CP400289	490	-	-	-		Sweet REBA
CP400290	384	-	-	-		Sweet REBA
CP400291	437	-	-	-		Sweet REBA
CP400292	470	-	-	-	GO:0006914	Sweet REBA
CP400293	520	-	tr|A0A0A0L727|A0A0A0L727_CUCSA Uncharacterized protein OS=Cucumis sativus GN=Csa_3G207340 PE=4	-		Sweet REBA
CP400294	560	-	-	-		Sweet REBA
CP400295	708	-	tr|A0A0A0KIB2|A0A0A0KIB2_CUCSA Uncharacterized protein OS=Cucumis sativus GN=Csa_6G439930 PE=4	-		Sweet REBA
CP400296	643	-	-	-	GO:0006364	Sweet REBA
CP400297	516	-	-	-		Sweet REBA
CP400298	377	-	-	-		Sweet REBA
CP400299	473	-	-	-		Sweet REBA
CP400300	345	-	-	-		Sweet REBA
CP400301	572	-	-	-		Sweet REBA
CP400302	413	-	-	-		Sweet REBA
CP400303	224	-	-	-		Sweet REBA
CP400304	293	-	-	-		Sweet REBA
CP400305	879	-	tr|F6H3J8|F6H3J8_VITVI Putative uncharacterized protein OS=Vitis vinifera GN=VIT_04s0008g05990 PE=4	-		Sweet REBA
CP400306	568	-	-	-		Sweet REBA
CP400307	297	-	-	-		Sweet REBA
CP400308	941	-	tr|A0A0A0LG56|A0A0A0LG56_CUCSA Uncharacterized protein OS=Cucumis sativus GN=Csa_3G836420 PE=4	-	GO:0016021	Sweet REBA
CP400309	649	-	-	-		Sweet REBA
CP400310	622	-	-	-	GO:0004252	Sweet REBA
CP400311	272	-	-	-	GO:0000398	Sweet REBA
CP400312	559	-	tr|A0A0A0K8I0|A0A0A0K8I0_CUCSA Uncharacterized protein OS=Cucumis sativus GN=Csa_7G370750 PE=4	-		Sweet REBA
CP400313	367	-	-	-	GO:0005515	Sweet REBA
CP400314	415	-	-	-		Sweet REBA
CP400315	341	-	-	-		Sweet REBA
CP400316	687	-	-	-		Sweet REBA
CP400317	239	-	-	-	GO:0004672	Sweet REBA
CP400318	224	-	-	-		Sweet REBA
CP400319	297	-	-	-		Sweet REBA
CP400320	413	-	-	-		Sweet REBA
CP400321	484	-	-	-		Sweet REBA
CP400322	750	-	tr|A0A0A0K3I7|A0A0A0K3I7_CUCSA Uncharacterized protein OS=Cucumis sativus GN=Csa_7G237850 PE=4	-	GO:0005515	Sweet REBA
CP400323	715	-	-	-		Sweet REBA
CP400324	668	-	-	-		Sweet REBA
CP400325	510	-	-	-		Sweet REBA
CP400326	835	-	-	-		Sweet REBA
CP400327	787	-	-	-		Sweet REBA
CP400328	727	-	-	-		Sweet REBA
CP400329	480	-	-	-		Sweet REBA
CP400330	460	-	-	-		Sweet REBA
CP400331	438	-	-	-		Sweet REBA
CP400332	422	-	-	-		Sweet REBA
CP400333	594	-	-	-	GO:0005515	Sweet REBA
CP400334	457	-	-	-		Sweet REBA
CP400335	531	-	-	-		Sweet REBA
CP400336	241	-	-	-		Sweet REBA
CP400337	609	-	-	-		Sweet REBA
CP400338	551	-	tr|A0A0A0L1A7|A0A0A0L1A7_CUCSA Uncharacterized protein OS=Cucumis sativus GN=Csa_4G308620 PE=4	-		Sweet REBA
CP400339	733	-	tr|A0A0A0KRF2|A0A0A0KRF2_CUCSA Uncharacterized protein OS=Cucumis sativus GN=Csa_5G614640 PE=4	-	GO:0003677	Sweet REBA
CP400340	377	-	-	-		Sweet REBA
CP400341	520	-	-	-		Sweet REBA
CP400342	841	-	-	-	GO:0003700	Sweet REBA
CP400343	545	-	-	-		Sweet REBA
CP400344	606	-	tr|A0A0A0KRU4|A0A0A0KRU4_CUCSA Uncharacterized protein OS=Cucumis sativus GN=Csa_5G627070 PE=4	-	GO:0043550	Sweet REBA
CP400345	499	-	-	-		Sweet REBA
CP400346	398	-	-	-		Sweet REBA
CP400347	815	-	tr|A0A0A0L537|A0A0A0L537_CUCSA Uncharacterized protein OS=Cucumis sativus GN=Csa_3G077730 PE=4	AT5G54855.1 | Symbols: | Pollen Ole e 1 allergen and extensin family protein | chr5:22282902-22284251 FORWARD		Sweet REBA
CP400348	1070	-	tr|A0A0A0KM84|A0A0A0KM84_CUCSA Uncharacterized protein OS=Cucumis sativus GN=Csa_6G502870 PE=4	-		Sweet REBA
CP400349	461	-	-	-		Sweet REBA
CP400350	623	-	-	-		Sweet REBA
CP400351	1115	-	tr|A0A0A0LTC3|A0A0A0LTC3_CUCSA Uncharacterized protein OS=Cucumis sativus GN=Csa_1G033120 PE=3	-	GO:0005515	Sweet REBA
CP400352	411	-	-	-		Sweet REBA
CP400353	400	-	-	-		Sweet REBA
CP400354	265	-	-	-		Sweet REBA
CP400355	451	-	-	-		Sweet REBA
CP400356	820	-	-	-		Sweet REBA
CP400357	411	-	-	-		Sweet REBA
CP400358	795	-	-	-		Sweet REBA
CP400359	262	-	-	-		Sweet REBA
CP400360	500	-	tr|A0A0A0LPQ0|A0A0A0LPQ0_CUCSA Uncharacterized protein OS=Cucumis sativus GN=Csa_2G372820 PE=4	-		Sweet REBA
CP400361	340	-	-	-		Sweet REBA
CP400362	549	-	-	-		Sweet REBA
CP400363	790	-	-	-		Sweet REBA
CP400364	362	-	-	-		Sweet REBA
CP400365	644	-	-	-		Sweet REBA
CP400366	394	-	-	-		Sweet REBA
CP400367	271	-	-	-		Sweet REBA
CP400368	1927	-	tr|A0A061G7W1|A0A061G7W1_THECC Uncharacterized protein OS=Theobroma cacao GN=TCM_027333 PE=4	-		Sweet REBA
CP400369	742	-	-	-		Sweet REBA
CP400370	1742	-	-	-		Sweet REBA
CP400371	260	-	-	-		Sweet REBA
CP400372	495	-	-	-		Sweet REBA
CP400373	896	-	-	-		Sweet REBA
CP400374	593	-	-	-		Sweet REBA
CP400375	478	-	-	-		Sweet REBA
CP400376	428	-	-	-		Sweet REBA
CP400377	921	-	-	-		Sweet REBA
CP400378	1081	-	-	-		Sweet REBA
CP400379	466	-	-	-		Sweet REBA
CP400380	488	-	-	-	GO:0016021	Sweet REBA
CP400381	1000	-	-	-		Sweet REBA
CP400382	1401	-	-	-		Sweet REBA
CP400383	344	-	-	-		Sweet REBA
CP400384	473	-	-	-		Sweet REBA
CP400385	1475	sp|Q15024|EXOS7_HUMAN Exosome complex component RRP42 OS=Homo sapiens GN=EXOSC7 PE=1	tr|A0A0A0LU91|A0A0A0LU91_CUCSA Uncharacterized protein OS=Cucumis sativus GN=Csa_1G004330 PE=4	AT3G07750.1 | Symbols: | 3'-5'-exoribonuclease family protein | chr3:2473486-2475218 FORWARD		Sweet REBA
CP400386	844	-	-	-	GO:0012511	Sweet REBA
CP400387	227	-	-	-	GO:0003735	Sweet REBA
CP400388	386	-	-	-		Sweet REBA
CP400389	921	-	-	-		Sweet REBA
CP400390	580	-	-	-	GO:0004106,GO:0046417	Sweet REBA
CP400391	1271	-	-	-		Sweet REBA
CP400392	273	-	-	-		Sweet REBA
CP400393	240	-	-	-		Sweet REBA
CP400394	1554	-	-	-		Sweet REBA
CP400395	398	-	-	-		Sweet REBA
CP400396	649	-	-	-		Sweet REBA
CP400397	1469	-	tr|A0A0A0KBD5|A0A0A0KBD5_CUCSA Uncharacterized protein OS=Cucumis sativus GN=Csa_6G141350 PE=4	-		Sweet REBA
CP400398	995	-	tr|A0A0A0LK21|A0A0A0LK21_CUCSA Uncharacterized protein OS=Cucumis sativus GN=Csa_2G302100 PE=4	-		Sweet REBA
CP400399	520	-	-	-		Sweet REBA
CP400400	1125	-	-	-		Sweet REBA
CP400401	569	-	tr|M1C796|M1C796_SOLTU Uncharacterized protein OS=Solanum tuberosum GN=PGSC0003DMG400023840 PE=3	-	GO:0005506,GO:0016705	Sweet REBA
CP400402	457	-	-	-		Sweet REBA
CP400403	487	-	-	-		Sweet REBA
CP400404	600	-	-	-		Sweet REBA
CP400405	275	-	-	-		Sweet REBA
CP400406	770	-	-	-	GO:0005737	Sweet REBA
CP400407	1783	sp|Q680Z7|PPR24_ARATH Pentatricopeptide repeat-containing protein At1g09220, mitochondrial OS=Arabidopsis thaliana GN=PCMP-E25 PE=2	tr|A0A0A0L1E8|A0A0A0L1E8_CUCSA Uncharacterized protein OS=Cucumis sativus GN=Csa_4G193260 PE=4	AT1G09220.1 | Symbols: | Pentatricopeptide repeat (PPR) superfamily protein | chr1:2977952-2979466 REVERSE	GO:0005515	Sweet REBA
CP400408	319	-	-	-		Sweet REBA
CP400409	419	-	-	-		Sweet REBA
CP400410	692	-	-	-		Sweet REBA
CP400411	254	-	-	-		Sweet REBA
CP400412	377	-	-	-		Sweet REBA
CP400413	2310	-	-	-		Sweet REBA
CP400414	724	-	-	-		Sweet REBA
CP400415	375	-	-	-		Sweet REBA
CP400416	755	-	-	-		Sweet REBA
CP400417	339	-	-	-		Sweet REBA
CP400418	257	-	-	-	GO:0006281	Sweet REBA
CP400419	632	-	-	-		Sweet REBA
CP400420	689	-	-	-		Sweet REBA
CP400421	314	-	-	-		Sweet REBA
CP400422	786	-	-	-		Sweet REBA
CP400423	323	-	-	-		Sweet REBA
CP400424	359	-	-	-		Sweet REBA
CP400425	328	-	-	-		Sweet REBA
CP400426	272	-	-	-		Sweet REBA
CP400427	274	-	-	-		Sweet REBA
CP400428	278	-	-	-		Sweet REBA
CP400429	1179	-	-	-		Sweet REBA
CP400430	308	-	-	-		Sweet REBA
CP400431	491	-	-	-		Sweet REBA
CP400432	452	-	-	-		Sweet REBA
CP400433	627	sp|A8SEE7|YCF2_CERDE Protein Ycf2 OS=Ceratophyllum demersum GN=ycf2-A PE=3	-	-	GO:0005524	Sweet REBA
CP400434	883	-	-	-		Sweet REBA
CP400435	394	-	-	-		Sweet REBA
CP400436	1219	sp|Q9M7I7|CLH2_ARATH Chlorophyllase-2, chloroplastic OS=Arabidopsis thaliana GN=CLH2 PE=1	tr|A0A0A0LNT6|A0A0A0LNT6_CUCSA Uncharacterized protein OS=Cucumis sativus GN=Csa_2G222090 PE=4	AT5G43860.1 | Symbols: ATCLH2, CLH2 | chlorophyllase 2 | chr5:17630492-17632184 FORWARD	GO:0015996	Sweet REBA
CP400437	385	-	-	-		Sweet REBA
CP400438	700	-	-	-		Sweet REBA
CP400439	891	-	-	-		Sweet REBA
CP400440	378	-	-	-		Sweet REBA
CP400441	1241	sp|Q1LXS2|PSMG2_DANRE Proteasome assembly chaperone 2 OS=Danio rerio GN=psmg2 PE=2	tr|A0A0A0K3C6|A0A0A0K3C6_CUCSA Uncharacterized protein OS=Cucumis sativus GN=Csa_7G075580 PE=4	AT3G18940.1 | Symbols: | clast3-related | chr3:6527081-6529050 REVERSE		Sweet REBA
CP400442	313	-	-	-	GO:0005515	Sweet REBA
CP400443	432	-	-	-		Sweet REBA
CP400444	229	-	-	-		Sweet REBA
CP400445	364	-	-	-		Sweet REBA
CP400446	475	-	-	-		Sweet REBA
CP400447	402	-	-	-	GO:0005215	Sweet REBA
CP400448	430	-	-	-		Sweet REBA
CP400449	427	-	-	-		Sweet REBA
CP400450	499	-	-	-	GO:0004866,GO:0004867	Sweet REBA
CP400451	842	-	-	-		Sweet REBA
CP400452	439	-	-	-		Sweet REBA
CP400453	431	-	-	-		Sweet REBA
CP400454	699	-	-	-		Sweet REBA
CP400455	459	-	-	-		Sweet REBA
CP400456	457	-	-	-		Sweet REBA
CP400457	594	-	-	-		Sweet REBA
CP400458	325	-	-	-		Sweet REBA
CP400459	598	-	-	-		Sweet REBA
CP400460	324	-	-	-		Sweet REBA
CP400461	871	-	tr|A0A0A0KL97|A0A0A0KL97_CUCSA Uncharacterized protein OS=Cucumis sativus GN=Csa_6G490060 PE=4	AT2G23620.1 | Symbols: ATMES1, MES1 | methyl esterase 1 | chr2:10047462-10049248 REVERSE		Sweet REBA
CP400462	812	-	-	-		Sweet REBA
CP400463	295	-	-	-		Sweet REBA
CP400464	424	-	-	-		Sweet REBA
CP400465	415	-	-	-		Sweet REBA
CP400466	268	-	-	-		Sweet REBA
CP400467	285	-	-	-	GO:0005515	Sweet REBA
CP400468	944	-	tr|W9QEV1|W9QEV1_9ROSA Dof zinc finger protein OS=Morus notabilis GN=L484_013586 PE=4	-	GO:0003677	Sweet REBA
CP400469	292	-	-	-		Sweet REBA
CP400470	792	-	-	-		Sweet REBA
CP400471	603	-	-	-		Sweet REBA
CP400472	441	-	-	-		Sweet REBA
CP400473	670	-	-	-		Sweet REBA
CP400474	306	-	-	-	GO:0015629	Sweet REBA
CP400475	1117	-	-	-		Sweet REBA
CP400476	1471	-	-	-		Sweet REBA
CP400477	772	-	-	-		Sweet REBA
CP400478	831	-	-	-		Sweet REBA
CP400479	397	sp|Q9SN46|LRX5_ARATH Leucine-rich repeat extensin-like protein 5 OS=Arabidopsis thaliana GN=LRX5 PE=2	-	AT4G18670.1 | Symbols: | Leucine-rich repeat (LRR) family protein | chr4:10275918-10278491 REVERSE		Sweet REBA
CP400480	424	-	-	-		Sweet REBA
CP400481	302	-	-	-		Sweet REBA
CP400482	417	-	-	-		Sweet REBA
CP400483	704	-	-	-		Sweet REBA
CP400484	907	-	tr|A0A0A0LJH9|A0A0A0LJH9_CUCSA Uncharacterized protein OS=Cucumis sativus GN=Csa_3G888550 PE=4	-		Sweet REBA
CP400485	977	-	-	-		Sweet REBA
CP400486	376	-	-	-		Sweet REBA
CP400487	2331	-	-	-		Sweet REBA
CP400488	840	-	-	-		Sweet REBA
CP400489	347	-	-	-		Sweet REBA
CP400490	663	-	-	-		Sweet REBA
CP400491	568	-	-	-		Sweet REBA
CP400492	473	-	-	-		Sweet REBA
CP400493	1022	-	-	-		Sweet REBA
CP400494	518	-	-	-		Sweet REBA
CP400495	938	-	tr|A0A0A0LTM0|A0A0A0LTM0_CUCSA Uncharacterized protein OS=Cucumis sativus GN=Csa_1G042190 PE=4	-		Sweet REBA
CP400496	779	-	tr|A0A0A0L251|A0A0A0L251_CUCSA Uncharacterized protein OS=Cucumis sativus GN=Csa_4G631560 PE=4	-		Sweet REBA
CP400497	935	-	-	-		Sweet REBA
CP400498	729	-	tr|A0A0A0LQ59|A0A0A0LQ59_CUCSA Uncharacterized protein OS=Cucumis sativus GN=Csa_1G033240 PE=4	-		Sweet REBA
CP400499	1045	-	-	-		Sweet REBA
CP400500	373	-	-	-		Sweet REBA
CP400501	634	-	tr|A0A0A0LRN3|A0A0A0LRN3_CUCSA Harpin inducing protein 1-like 9 OS=Cucumis sativus GN=Csa_1G064770 PE=4	-		Sweet REBA
CP400502	491	-	-	-	GO:0003824,GO:0004722	Sweet REBA
CP400503	657	-	-	-	GO:0006355	Sweet REBA
CP400504	1113	-	-	-		Sweet REBA
CP400505	763	-	-	-		Sweet REBA
CP400506	715	-	-	-		Sweet REBA
CP400507	571	-	-	-	GO:0005215	Sweet REBA
CP400508	359	-	-	-		Sweet REBA
CP400509	545	-	-	-		Sweet REBA
CP400510	402	-	-	-		Sweet REBA
CP400511	396	-	-	-		Sweet REBA
CP400512	753	-	-	-		Sweet REBA
CP400513	1616	-	-	-		Sweet REBA
CP400514	818	-	-	-		Sweet REBA
CP400515	394	-	-	-		Sweet REBA
CP400516	1302	-	-	-		Sweet REBA
CP400517	730	-	-	-	GO:0045735	Sweet REBA
CP400518	269	-	-	-		Sweet REBA
CP400519	519	-	-	-		Sweet REBA
CP400520	637	-	-	-		Sweet REBA
CP400521	553	-	-	-		Sweet REBA
CP400522	1638	sp|Q941F1|PLA15_ARATH Phospholipase A1-Igamma1, chloroplastic OS=Arabidopsis thaliana GN=At1g06800 PE=1	tr|A0A0A0K5I4|A0A0A0K5I4_CUCSA Uncharacterized protein OS=Cucumis sativus GN=Csa_7G378470 PE=4	AT1G06800.1 | Symbols: PLA-I{gamma}1 | alpha/beta-Hydrolases superfamily protein | chr1:2089538-2091443 REVERSE	GO:0006629	Sweet REBA
CP400523	499	sp|P69326|UBIQ_WHEAT Ubiquitin OS=Triticum aestivum PE=3	tr|B9NEG0|B9NEG0_POPTR UBIQUITIN EXTENSION protein 1 OS=Populus trichocarpa GN=POPTR_0016s07790g PE=4	-	GO:0005515	Sweet REBA
CP400524	609	-	tr|A0A067JTC8|A0A067JTC8_JATCU Uncharacterized protein OS=Jatropha curcas GN=JCGZ_21121 PE=4	-		Sweet REBA
CP400525	986	-	tr|A0A059CST4|A0A059CST4_EUCGR Uncharacterized protein OS=Eucalyptus grandis GN=EUGRSUZ_C02657 PE=4	-	GO:0003676	Sweet REBA
CP400526	363	-	-	-		Sweet REBA
CP400527	499	-	-	-		Sweet REBA
CP400528	1972	-	-	-		Sweet REBA
CP400529	1607	-	-	-	GO:0005515	Sweet REBA
CP400530	1040	-	-	-		Sweet REBA
CP400531	552	-	-	-		Sweet REBA
CP400532	1836	-	-	-		Sweet REBA
CP400533	307	-	-	-		Sweet REBA
CP400534	244	-	-	-		Sweet REBA
CP400535	342	-	-	-	GO:0004672	Sweet REBA
CP400536	676	-	-	-		Sweet REBA
CP400537	538	-	-	-		Sweet REBA
CP400538	989	sp|Q9CAF2|NUD26_ARATH Nudix hydrolase 26, chloroplastic OS=Arabidopsis thaliana GN=NUDT26 PE=1	tr|A0A0A0KRB9|A0A0A0KRB9_CUCSA Uncharacterized protein OS=Cucumis sativus GN=Csa_5G613530 PE=3	AT3G10620.1 | Symbols: ATNUDX26, NUDX26 | nudix hydrolase homolog 26 | chr3:3320263-3321565 FORWARD	GO:0016787	Sweet REBA
CP400539	1534	-	tr|A0A0A0K935|A0A0A0K935_CUCSA Uncharacterized protein OS=Cucumis sativus GN=Csa_7G253710 PE=4	-		Sweet REBA
CP400540	710	-	tr|A0A0A0LX63|A0A0A0LX63_CUCSA Uncharacterized protein OS=Cucumis sativus GN=Csa_1G470250 PE=4	-		Sweet REBA
CP400541	593	-	-	-		Sweet REBA
CP400542	1406	-	-	-		Sweet REBA
CP400543	1058	-	-	-		Sweet REBA
CP400544	546	-	-	-		Sweet REBA
CP400545	461	-	-	-		Sweet REBA
CP400546	1949	-	tr|A0A0A0L3E7|A0A0A0L3E7_CUCSA Uncharacterized protein OS=Cucumis sativus GN=Csa_4G637180 PE=4	-	GO:0005515	Sweet REBA
CP400547	878	-	tr|M5VIB3|M5VIB3_PRUPE Uncharacterized protein OS=Prunus persica GN=PRUPE_ppa001399mg PE=4	-	GO:0003924	Sweet REBA
CP400548	1802	-	-	-	GO:0008168	Sweet REBA
CP400549	858	-	-	-		Sweet REBA
CP400550	727	-	-	-		Sweet REBA
CP400551	1077	-	-	-		Sweet REBA
CP400552	793	-	-	-		Sweet REBA
CP400553	2664	sp|Q9JIC3|DCR1A_MOUSE DNA cross-link repair 1A protein OS=Mus musculus GN=Dclre1a PE=1	tr|M5XGV2|M5XGV2_PRUPE DNA ligase OS=Prunus persica GN=PRUPE_ppa000275mg PE=3	AT1G66730.1 | Symbols: AtLIG6, LIG6 | DNA LIGASE 6 | chr1:24884991-24891823 FORWARD	GO:0005515	Sweet REBA
CP400554	435	-	-	-		Sweet REBA
CP400555	516	-	-	-		Sweet REBA
CP400556	856	-	-	-		Sweet REBA
CP400557	550	-	-	-		Sweet REBA
CP400558	301	-	-	-		Sweet REBA
CP400559	2397	-	-	-		Sweet REBA
CP400560	422	-	-	-		Sweet REBA
CP400561	853	-	-	-		Sweet REBA
CP400562	420	-	-	-		Sweet REBA
CP400563	413	-	-	-	GO:0008375	Sweet REBA
CP400564	949	-	-	-		Sweet REBA
CP400565	711	-	-	-		Sweet REBA
CP400566	394	-	-	-		Sweet REBA
CP400567	469	-	-	-	GO:0005515	Sweet REBA
CP400568	1606	-	-	-		Sweet REBA
CP400569	571	-	-	-		Sweet REBA
CP400570	709	-	-	-		Sweet REBA
CP400571	562	-	-	-		Sweet REBA
CP400572	756	-	-	-		Sweet REBA
CP400573	1671	-	-	-		Sweet REBA
CP400574	455	-	-	-	GO:0005515	Sweet REBA
CP400575	730	-	tr|A0A0A0LUF5|A0A0A0LUF5_CUCSA Uncharacterized protein OS=Cucumis sativus GN=Csa_1G071820 PE=4	-	GO:0003676	Sweet REBA
CP400576	241	-	-	-		Sweet REBA
CP400577	465	-	-	-		Sweet REBA
CP400578	1184	-	-	-		Sweet REBA
CP400579	1147	-	-	-		Sweet REBA
CP400580	1037	sp|Q9LPV5|NRT25_ARATH High affinity nitrate transporter 2.5 OS=Arabidopsis thaliana GN=NRT2.5 PE=2	tr|S4VIV8|S4VIV8_CUCSA High-affinity nitrate transporter NRT2.3 OS=Cucumis sativus GN=NRT2.3 PE=2	AT1G12940.1 | Symbols: ATNRT2.5, NRT2.5 | nitrate transporter2.5 | chr1:4416405-4418337 FORWARD	GO:0016021	Sweet REBA
CP400581	1458	-	tr|A0A0A0K2T0|A0A0A0K2T0_CUCSA Uncharacterized protein OS=Cucumis sativus GN=Csa_7G023980 PE=4	-		Sweet REBA
CP400582	335	-	-	-		Sweet REBA
CP400583	1485	-	-	-		Sweet REBA
CP400584	798	-	-	-		Sweet REBA
CP400585	1292	-	-	-	GO:0000166	Sweet REBA
CP400586	368	-	-	-		Sweet REBA
CP400587	238	-	-	-		Sweet REBA
CP400588	333	-	-	-		Sweet REBA
CP400589	1129	-	tr|A0A0A0LMG6|A0A0A0LMG6_CUCSA Uncharacterized protein OS=Cucumis sativus GN=Csa_2G382560 PE=4	-		Sweet REBA
CP400590	715	-	-	-		Sweet REBA
CP400591	1136	-	tr|A0A0A0KV92|A0A0A0KV92_CUCSA Uncharacterized protein OS=Cucumis sativus GN=Csa_5G589290 PE=4	AT2G31725.1 | Symbols: | Eukaryotic protein of unknown function (DUF842) | chr2:13486447-13487391 REVERSE		Sweet REBA
CP400592	539	-	-	-		Sweet REBA
CP400593	455	-	-	-		Sweet REBA
CP400594	618	-	-	-		Sweet REBA
CP400595	1170	-	tr|A0A0A0LXA0|A0A0A0LXA0_CUCSA Uncharacterized protein OS=Cucumis sativus GN=Csa_1G071790 PE=4	-	GO:0048544	Sweet REBA
CP400596	480	-	-	-		Sweet REBA
CP400597	1194	-	-	-		Sweet REBA
CP400598	2184	-	-	-		Sweet REBA
CP400599	776	sp|O04681|PTI5_SOLLC Pathogenesis-related genes transcriptional activator PTI5 OS=Solanum lycopersicum GN=PTI5 PE=2	tr|A0A0A0KKA5|A0A0A0KKA5_CUCSA Uncharacterized protein OS=Cucumis sativus GN=Csa_6G518290 PE=4	-	GO:0003677,GO:0003700	Sweet REBA
CP400600	811	-	-	-		Sweet REBA
CP400601	255	-	-	-		Sweet REBA
CP400602	1749	-	-	-	GO:0005515	Sweet REBA
CP400603	527	-	-	-		Sweet REBA
CP400604	299	-	-	-		Sweet REBA
CP400605	1308	-	-	-		Sweet REBA
CP400606	606	sp|Q40294|AOX1_MANIN Ubiquinol oxidase, mitochondrial OS=Mangifera indica GN=AOMI 1 PE=1	tr|D4P4J8|D4P4J8_CITLA Ubiquinol oxidase OS=Citrullus lanatus PE=2	-	GO:0009916	Sweet REBA
CP400607	661	-	-	-		Sweet REBA
CP400608	545	-	-	-		Sweet REBA
CP400609	1348	-	tr|W9RAE4|W9RAE4_9ROSA Uncharacterized protein OS=Morus notabilis GN=L484_017568 PE=4	-		Sweet REBA
CP400610	1085	-	-	-		Sweet REBA
CP400611	534	-	-	-		Sweet REBA
CP400612	1026	-	-	-	GO:0004672	Sweet REBA
CP400613	266	-	-	-		Sweet REBA
CP400614	2200	-	-	-		Sweet REBA
CP400615	498	-	-	-		Sweet REBA
CP400616	428	-	-	-		Sweet REBA
CP400617	889	-	-	-	GO:0004672	Sweet REBA
CP400618	1038	-	-	-		Sweet REBA
CP400619	1289	-	tr|A0A0A0LEY5|A0A0A0LEY5_CUCSA Uncharacterized protein OS=Cucumis sativus GN=Csa_3G792070 PE=4	-	GO:0005515	Sweet REBA
CP400620	1552	-	-	-		Sweet REBA
CP400621	1556	-	-	-		Sweet REBA
CP400622	888	-	-	-		Sweet REBA
CP400623	636	-	-	-		Sweet REBA
CP400624	473	-	-	-		Sweet REBA
CP400625	434	-	-	-		Sweet REBA
CP400626	757	-	tr|A0A0A0LLM0|A0A0A0LLM0_CUCSA Uncharacterized protein OS=Cucumis sativus GN=Csa_2G368250 PE=4	-		Sweet REBA
CP400627	1160	-	-	-		Sweet REBA
CP400628	320	-	-	-		Sweet REBA
CP400629	783	-	-	-		Sweet REBA
CP400630	424	-	-	-	GO:0005215	Sweet REBA
CP400631	887	-	-	-		Sweet REBA
CP400632	1135	-	-	-	GO:0005787	Sweet REBA
CP400633	693	-	-	-		Sweet REBA
CP400634	1752	-	-	-		Sweet REBA
CP400635	1177	-	-	-		Sweet REBA
CP400636	677	-	-	-		Sweet REBA
CP400637	646	-	-	-		Sweet REBA
CP400638	1465	-	tr|A0A087FZI0|A0A087FZI0_ARAAL Uncharacterized protein (Fragment) OS=Arabis alpina GN=AALP_AAs71112U000100 PE=4	-		Sweet REBA
CP400639	473	-	-	-		Sweet REBA
CP400640	629	-	-	-	GO:0004674	Sweet REBA
CP400641	1205	-	tr|A0A0A0KM42|A0A0A0KM42_CUCSA Uncharacterized protein OS=Cucumis sativus GN=Csa_5G141030 PE=4	AT4G28210.1 | Symbols: emb1923 | embryo defective 1923 | chr4:13990634-13991931 FORWARD		Sweet REBA
CP400642	543	-	-	-	GO:0003700	Sweet REBA
CP400643	651	-	-	-		Sweet REBA
CP400644	556	-	-	-		Sweet REBA
CP400645	762	sp|Q42112|RLA02_ARATH 60S acidic ribosomal protein P0-2 OS=Arabidopsis thaliana GN=RPP0B PE=1	-	-		Sweet REBA
CP400646	742	-	-	-		Sweet REBA
CP400647	422	-	-	-		Sweet REBA
CP400648	297	-	-	-		Sweet REBA
CP400649	658	-	-	-		Sweet REBA
CP400650	985	-	tr|A0A0A0LF57|A0A0A0LF57_CUCSA Uncharacterized protein OS=Cucumis sativus GN=Csa_3G730750 PE=3	-	GO:0008152	Sweet REBA
CP400651	3245	-	-	-		Sweet REBA
CP400652	252	-	-	-		Sweet REBA
CP400653	1293	-	tr|A0A0A0L5L3|A0A0A0L5L3_CUCSA Uncharacterized protein OS=Cucumis sativus GN=Csa_3G175710 PE=4	-	GO:0003677	Sweet REBA
CP400654	1531	-	-	-		Sweet REBA
CP400655	493	-	-	-		Sweet REBA
CP400656	868	-	tr|A0A0A0L2W6|A0A0A0L2W6_CUCSA Uncharacterized protein OS=Cucumis sativus GN=Csa_4G648010 PE=4	-		Sweet REBA
CP400657	598	-	-	-		Sweet REBA
CP400658	1057	sp|Q9S728|PDF1_ARATH Protodermal factor 1 OS=Arabidopsis thaliana GN=PDF1 PE=2	tr|A0A0A0KGQ1|A0A0A0KGQ1_CUCSA Uncharacterized protein OS=Cucumis sativus GN=Csa_6G423360 PE=4	AT2G42840.1 | Symbols: PDF1 | protodermal factor 1 | chr2:17826327-17827426 REVERSE		Sweet REBA
CP400659	1212	-	-	-		Sweet REBA
CP400660	382	-	-	-		Sweet REBA
CP400661	1160	-	-	-		Sweet REBA
CP400662	379	-	tr|K4AAC8|K4AAC8_SETIT Uncharacterized protein OS=Setaria italica GN=Si035835m.g PE=4	-		Sweet REBA
CP400663	397	-	-	-		Sweet REBA
CP400664	339	-	-	-		Sweet REBA
CP400665	862	-	-	-		Sweet REBA
CP400666	2142	-	-	-		Sweet REBA
CP400667	627	-	-	-		Sweet REBA
CP400668	347	-	-	-	GO:0007010	Sweet REBA
CP400669	657	-	-	-		Sweet REBA
CP400670	1014	sp|Q9FKF3|PME63_ARATH Putative pectinesterase 63 OS=Arabidopsis thaliana GN=PME63 PE=3	tr|A0A0A0M299|A0A0A0M299_CUCSA Pectinesterase OS=Cucumis sativus GN=Csa_1G597780 PE=3	AT5G61680.1 | Symbols: | Pectin lyase-like superfamily protein | chr5:24786416-24788015 REVERSE	GO:0005618	Sweet REBA
CP400671	877	-	tr|A0A0A0K698|A0A0A0K698_CUCSA Uncharacterized protein OS=Cucumis sativus GN=Csa_7G432210 PE=4	-		Sweet REBA
CP400672	589	-	-	-		Sweet REBA
CP400673	771	-	tr|A0A0A0KH64|A0A0A0KH64_CUCSA Uncharacterized protein OS=Cucumis sativus GN=Csa_6G397170 PE=4	-		Sweet REBA
CP400674	2067	-	-	-		Sweet REBA
CP400675	966	-	-	-		Sweet REBA
CP400676	1573	-	-	-		Sweet REBA
CP400677	709	-	-	-		Sweet REBA
CP400678	250	-	-	-		Sweet REBA
CP400679	605	-	-	-	GO:0015018	Sweet REBA
CP400680	576	-	-	-		Sweet REBA
CP400681	2308	-	tr|A0A0A0LRD6|A0A0A0LRD6_CUCSA Uncharacterized protein OS=Cucumis sativus GN=Csa_1G003520 PE=4	-	GO:0005515,GO:0008270	Sweet REBA
CP400682	557	-	-	-		Sweet REBA
CP400683	417	-	-	-		Sweet REBA
CP400684	240	-	-	-		Sweet REBA
CP400685	568	-	-	-		Sweet REBA
CP400686	1026	-	-	-		Sweet REBA
CP400687	312	-	-	-		Sweet REBA
CP400688	1134	-	-	-		Sweet REBA
CP400689	1063	-	-	-		Sweet REBA
CP400690	256	-	-	-		Sweet REBA
CP400691	1030	-	-	-		Sweet REBA
CP400692	658	-	-	-		Sweet REBA
CP400693	1385	-	-	-		Sweet REBA
CP400694	613	-	-	-		Sweet REBA
CP400695	230	-	-	-		Sweet REBA
CP400696	323	-	-	-	GO:0009733	Sweet REBA
CP400697	358	-	-	-		Sweet REBA
CP400698	332	-	-	-		Sweet REBA
CP400699	1371	-	tr|A0A0A0KQI1|A0A0A0KQI1_CUCSA Uncharacterized protein OS=Cucumis sativus GN=Csa_5G604230 PE=4	AT5G24620.1 | Symbols: | Pathogenesis-related thaumatin superfamily protein | chr5:8430918-8432289 FORWARD	GO:0003677	Sweet REBA
CP400700	747	-	-	-		Sweet REBA
CP400701	1135	-	tr|A0A0A0KRM2|A0A0A0KRM2_CUCSA Uncharacterized protein OS=Cucumis sativus GN=Csa_5G409650 PE=4	-		Sweet REBA
CP400702	498	-	tr|M5WPG5|M5WPG5_PRUPE Uncharacterized protein OS=Prunus persica GN=PRUPE_ppa023992mg PE=3	-		Sweet REBA
CP400703	402	-	-	-		Sweet REBA
CP400704	950	-	-	-		Sweet REBA
CP400705	1428	-	-	-		Sweet REBA
CP400706	263	-	-	-		Sweet REBA
CP400707	508	-	-	-		Sweet REBA
CP400708	525	-	tr|A0A0A0K8F0|A0A0A0K8F0_CUCSA Uncharacterized protein OS=Cucumis sativus GN=Csa_6G008840 PE=4	AT5G05960.1 | Symbols: | Bifunctional inhibitor/lipid-transfer protein/seed storage 2S albumin superfamily protein | chr5:1790256-1790694 FORWARD		Sweet REBA
CP400709	495	-	-	-		Sweet REBA
CP400710	995	-	-	-		Sweet REBA
CP400711	541	-	-	-		Sweet REBA
CP400712	1655	-	tr|A0A0A0LV08|A0A0A0LV08_CUCSA Glycosyltransferase OS=Cucumis sativus GN=Csa_1G526840 PE=3	AT3G46660.1 | Symbols: UGT76E12 | UDP-glucosyl transferase 76E12 | chr3:17189406-17190862 REVERSE	GO:0008152	Sweet REBA
CP400713	264	-	-	-		Sweet REBA
CP400714	675	-	-	-		Sweet REBA
CP400715	492	-	-	-		Sweet REBA
CP400716	245	-	-	-		Sweet REBA
CP400717	509	-	-	-	GO:0005525	Sweet REBA
CP400718	394	-	-	-		Sweet REBA
CP400719	522	-	-	-		Sweet REBA
CP400720	327	-	-	-		Sweet REBA
CP400721	202	-	-	-		Sweet REBA
CP400722	468	-	-	-		Sweet REBA
CP400723	1605	-	-	-		Sweet REBA
CP400724	557	-	-	-		Sweet REBA
CP400725	730	-	tr|A0A0A0L5U8|A0A0A0L5U8_CUCSA Uncharacterized protein OS=Cucumis sativus GN=Csa_3G119420 PE=4	-	GO:0003677	Sweet REBA
CP400726	514	-	-	-		Sweet REBA
CP400727	529	-	-	-		Sweet REBA
CP400728	307	-	-	-		Sweet REBA
CP400729	601	-	tr|W9RVR5|W9RVR5_9ROSA Myosin-J heavy chain OS=Morus notabilis GN=L484_018608 PE=4	-	GO:0003774	Sweet REBA
CP400730	228	-	-	-		Sweet REBA
CP400731	244	-	-	-		Sweet REBA
CP400732	1203	-	-	-		Sweet REBA
CP400733	290	-	-	-		Sweet REBA
CP400734	449	-	-	-		Sweet REBA
CP400735	681	-	-	-		Sweet REBA
CP400736	424	-	-	-		Sweet REBA
CP400737	1428	-	-	-		Sweet REBA
CP400738	322	-	-	-		Sweet REBA
CP400739	459	-	-	-		Sweet REBA
CP400740	704	-	-	-		Sweet REBA
CP400741	364	-	-	-		Sweet REBA
CP400742	466	-	-	-		Sweet REBA
CP400743	1041	sp|O22920|CHX13_ARATH Cation/H(+) symporter 13 OS=Arabidopsis thaliana GN=CHX13 PE=1	-	AT2G30240.1 | Symbols: ATCHX13, CHX13 | Cation/hydrogen exchanger family protein | chr2:12899907-12902779 REVERSE		Sweet REBA
CP400744	392	-	tr|A5ARG3|A5ARG3_VITVI Putative uncharacterized protein OS=Vitis vinifera GN=VITISV_003506 PE=4	-		Sweet REBA
CP400745	626	-	-	-		Sweet REBA
CP400746	242	-	-	-		Sweet REBA
CP400747	362	-	-	-		Sweet REBA
CP400748	427	-	-	-		Sweet REBA
CP400749	1285	-	-	-		Sweet REBA
CP400750	493	-	-	-		Sweet REBA
CP400751	500	-	-	-		Sweet REBA
CP400752	414	-	-	-	GO:0005525	Sweet REBA
CP400753	678	-	-	-		Sweet REBA
CP400754	383	-	-	-		Sweet REBA
CP400755	286	-	-	-		Sweet REBA
CP400756	1215	-	-	-		Sweet REBA
CP400757	1256	-	-	-		Sweet REBA
CP400758	641	-	-	-	GO:0006480	Sweet REBA
CP400759	438	-	-	-	GO:0006480	Sweet REBA
CP400760	998	-	-	-		Sweet REBA
CP400761	789	-	tr|A0A0A0LPH2|A0A0A0LPH2_CUCSA Uncharacterized protein OS=Cucumis sativus GN=Csa_1G012090 PE=4	-		Sweet REBA
CP400762	353	-	-	-		Sweet REBA
CP400763	357	-	-	-		Sweet REBA
CP400764	309	-	-	-		Sweet REBA
CP400765	378	-	-	-		Sweet REBA
CP400766	598	-	-	-		Sweet REBA
CP400767	1040	-	tr|S8DFJ2|S8DFJ2_9LAMI Uncharacterized protein OS=Genlisea aurea GN=M569_16664 PE=3	-		Sweet REBA
CP400768	1508	-	tr|A0A0A0KKP6|A0A0A0KKP6_CUCSA Uncharacterized protein OS=Cucumis sativus GN=Csa_5G157320 PE=3	AT2G45580.1 | Symbols: CYP76C3 | cytochrome P450, family 76, subfamily C, polypeptide 3 | chr2:18782388-18784286 REVERSE	GO:0005506,GO:0016705	Sweet REBA
CP400769	248	-	-	-		Sweet REBA
CP400770	660	-	tr|A0A0A0M0C6|A0A0A0M0C6_CUCSA Uncharacterized protein OS=Cucumis sativus GN=Csa_1G489250 PE=4	-		Sweet REBA
CP400771	714	-	-	-		Sweet REBA
CP400772	270	-	-	-		Sweet REBA
CP400773	990	-	-	-		Sweet REBA
CP400774	468	-	-	-		Sweet REBA
CP400775	448	-	-	-		Sweet REBA
CP400776	503	-	-	-		Sweet REBA
CP400777	480	-	-	-		Sweet REBA
CP400778	302	-	-	-	GO:0010181	Sweet REBA
CP400779	1198	-	-	-		Sweet REBA
CP400780	398	-	-	-		Sweet REBA
CP400781	205	-	-	-		Sweet REBA
CP400782	317	-	-	-		Sweet REBA
CP400783	471	-	-	-		Sweet REBA
CP400784	415	-	-	-		Sweet REBA
CP400785	347	-	-	-		Sweet REBA
CP400786	341	-	-	-		Sweet REBA
CP400787	826	-	-	-		Sweet REBA
CP400788	1475	-	-	-		Sweet REBA
CP400789	687	-	-	-		Sweet REBA
CP400790	278	-	-	-		Sweet REBA
CP400791	329	-	-	-		Sweet REBA
CP400792	577	-	-	-		Sweet REBA
CP400793	728	-	-	-		Sweet REBA
CP400794	1012	-	-	-		Sweet REBA
CP400795	684	-	-	-		Sweet REBA
CP400796	925	sp|Q9LTA2|AHL17_ARATH AT-hook motif nuclear-localized protein 17 OS=Arabidopsis thaliana GN=AHL17 PE=2	tr|A0A0A0LLT8|A0A0A0LLT8_CUCSA Uncharacterized protein OS=Cucumis sativus GN=Csa_2G370580 PE=4	AT5G49700.1 | Symbols: | Predicted AT-hook DNA-binding family protein | chr5:20192599-20193429 FORWARD		Sweet REBA
CP400797	261	-	-	-		Sweet REBA
CP400798	235	-	-	-		Sweet REBA
CP400799	577	-	-	-		Sweet REBA
CP400800	820	-	-	-		Sweet REBA
CP400801	272	-	-	-	GO:0001671	Sweet REBA
CP400802	1333	-	-	-		Sweet REBA
CP400803	645	-	-	-		Sweet REBA
CP400804	1000	-	tr|A0A0D2V3J0|A0A0D2V3J0_GOSRA Uncharacterized protein OS=Gossypium raimondii GN=B456_010G004400 PE=4	-		Sweet REBA
CP400805	480	-	-	-		Sweet REBA
CP400806	444	-	-	-		Sweet REBA
CP400807	753	sp|P26205|BGLT_TRIRP Cyanogenic beta-glucosidase (Fragment) OS=Trifolium repens GN=LI PE=1	-	-	GO:0004553,GO:0005975	Sweet REBA
CP400808	315	-	-	-		Sweet REBA
CP400809	473	-	-	-		Sweet REBA
CP400810	372	-	-	-		Sweet REBA
CP400811	380	-	-	-		Sweet REBA
CP400812	267	-	-	-	GO:0005515	Sweet REBA
CP400813	879	-	-	-		Sweet REBA
CP400814	1129	-	tr|I0J1I8|I0J1I8_CUCMA Gibberellin 3-oxidase OS=Cucurbita maxima GN=ga3ox4 PE=2	-	GO:0005506,GO:0016491	Sweet REBA
CP400815	906	-	-	-		Sweet REBA
CP400816	264	-	-	-	GO:0006508	Sweet REBA
CP400817	660	-	-	-		Sweet REBA
CP400818	314	-	tr|A5Y734|A5Y734_CUCME AWPM19-like protein OS=Cucumis melo PE=4	-		Sweet REBA
CP400819	261	-	-	-		Sweet REBA
CP400820	825	sp|Q9LPE8|ERF14_ARATH Ethylene-responsive transcription factor ERF014 OS=Arabidopsis thaliana GN=ERF014 PE=2	tr|A0A0A0L1W9|A0A0A0L1W9_CUCSA Uncharacterized protein OS=Cucumis sativus GN=Csa_4G370550 PE=4	AT1G44830.1 | Symbols: | Integrase-type DNA-binding superfamily protein | chr1:16933792-16934427 FORWARD	GO:0003677,GO:0003700	Sweet REBA
CP400821	1550	-	tr|Q0ZPW5|Q0ZPW5_9ROSA CXE carboxylesterase OS=Malus pumila GN=CXE5 PE=2	-	GO:0008152	Sweet REBA
CP400822	297	-	tr|Q4FCR7|Q4FCR7_9POAL Heat shock cognate protein 70 (Fragment) OS=Puccinellia tenuiflora PE=2	-		Sweet REBA
CP400823	491	-	-	-		Sweet REBA
CP400824	416	-	-	-		Sweet REBA
CP400825	572	-	-	-		Sweet REBA
CP400826	372	-	-	-		Sweet REBA
CP400827	664	-	-	-		Sweet REBA
CP400828	428	-	-	-	GO:0003824	Sweet REBA
CP400829	361	-	-	-	GO:0003824	Sweet REBA
CP400830	434	-	-	-		Sweet REBA
CP400831	981	-	-	-		Sweet REBA
CP400832	566	-	-	-		Sweet REBA
CP400833	543	-	tr|D7TRQ6|D7TRQ6_VITVI Putative uncharacterized protein OS=Vitis vinifera GN=VIT_00s0286g00050 PE=4	-	GO:0004674	Sweet REBA
CP400834	567	-	-	-		Sweet REBA
CP400835	798	-	-	-		Sweet REBA
CP400836	366	-	-	-		Sweet REBA
CP400837	443	-	-	-		Sweet REBA
CP400838	651	-	-	-		Sweet REBA
CP400839	547	-	-	-		Sweet REBA
CP400840	269	-	-	-		Sweet REBA
CP400841	452	-	tr|A0A0A0KS88|A0A0A0KS88_CUCSA CASP-like protein OS=Cucumis sativus GN=Csa_5G515020 PE=3	-		Sweet REBA
CP400842	624	-	-	-		Sweet REBA
CP400843	810	-	-	-		Sweet REBA
CP400844	850	sp|C0LGR6|Y4291_ARATH Probable LRR receptor-like serine/threonine-protein kinase At4g29180 OS=Arabidopsis thaliana GN=At4g29180 PE=2	-	-	GO:0004672	Sweet REBA
CP400845	487	-	-	-		Sweet REBA
CP400846	496	-	-	-		Sweet REBA
CP400847	1235	-	tr|M5W8K0|M5W8K0_PRUPE Uncharacterized protein OS=Prunus persica GN=PRUPE_ppa004344mg PE=3	-	GO:0005215,GO:0016020,GO:0016021	Sweet REBA
CP400848	1001	-	-	-		Sweet REBA
CP400849	523	-	-	-		Sweet REBA
CP400850	992	-	-	-		Sweet REBA
CP400851	366	-	-	-	GO:0005515,GO:0005634	Sweet REBA
CP400852	513	-	-	-		Sweet REBA
CP400853	613	-	tr|A0A0A0KFC4|A0A0A0KFC4_CUCSA Uncharacterized protein OS=Cucumis sativus GN=Csa_6G452640 PE=4	-		Sweet REBA
CP400854	448	-	-	-		Sweet REBA
CP400855	511	-	-	-		Sweet REBA
CP400856	290	-	-	-		Sweet REBA
CP400857	707	-	-	-		Sweet REBA
CP400858	1375	-	-	-		Sweet REBA
CP400859	407	-	-	-		Sweet REBA
CP400860	509	-	-	-		Sweet REBA
CP400861	836	-	-	-	GO:0004672,GO:0005524	Sweet REBA
CP400862	1187	-	-	-		Sweet REBA
CP400863	1010	-	-	-		Sweet REBA
CP400864	679	-	-	-		Sweet REBA
CP400865	297	-	-	-		Sweet REBA
CP400866	535	-	tr|A0A0A0LCA7|A0A0A0LCA7_CUCSA Uncharacterized protein OS=Cucumis sativus GN=Csa_3G252450 PE=4	-		Sweet REBA
CP400867	1440	-	-	-		Sweet REBA
CP400868	846	-	-	-		Sweet REBA
CP400869	576	-	-	-		Sweet REBA
CP400870	649	-	-	-		Sweet REBA
CP400871	688	-	-	-		Sweet REBA
CP400872	514	-	-	-	GO:0005975	Sweet REBA
CP400873	732	-	-	-		Sweet REBA
CP400874	288	-	-	-		Sweet REBA
CP400875	239	sp|Q2QXB2|TLP14_ORYSJ Tubby-like F-box protein 14 OS=Oryza sativa subsp. japonica GN=TULP14 PE=2	-	-		Sweet REBA
CP400876	624	-	tr|A0A0A0LD12|A0A0A0LD12_CUCSA Uncharacterized protein OS=Cucumis sativus GN=Csa_3G689270 PE=4	-	GO:0006694,GO:0008168	Sweet REBA
CP400877	576	-	-	-		Sweet REBA
CP400878	694	-	-	-		Sweet REBA
CP400879	616	-	-	-		Sweet REBA
CP400880	948	-	-	-		Sweet REBA
CP400881	890	-	-	-	GO:0003676	Sweet REBA
CP400882	468	-	-	-		Sweet REBA
CP400883	660	-	-	-		Sweet REBA
CP400884	597	-	-	-		Sweet REBA
CP400885	1237	-	-	-		Sweet REBA
CP400886	351	-	-	-		Sweet REBA
CP400887	353	-	-	-		Sweet REBA
CP400888	616	-	-	-		Sweet REBA
CP400889	1650	-	-	-		Sweet REBA
CP400890	225	-	-	-		Sweet REBA
CP400891	1046	-	-	-		Sweet REBA
CP400892	673	-	-	-		Sweet REBA
CP400893	376	-	-	-		Sweet REBA
CP400894	509	-	-	-		Sweet REBA
CP400895	370	-	-	-		Sweet REBA
CP400896	355	-	-	-	GO:0008270	Sweet REBA
CP400897	1371	sp|Q9SRR7|CML3_ARATH Calmodulin-like protein 3 OS=Arabidopsis thaliana GN=CML3 PE=2	tr|A0A0A0LL19|A0A0A0LL19_CUCSA Uncharacterized protein OS=Cucumis sativus GN=Csa_2G007990 PE=4	AT3G07490.1 | Symbols: AGD11 | ARF-GAP domain 11 | chr3:2391189-2391650 FORWARD	GO:0005509	Sweet REBA
CP400898	580	-	-	AT2G32300.1 | Symbols: UCC1 | uclacyanin 1 | chr2:13722510-13723464 FORWARD	GO:0009055	Sweet REBA
CP400899	466	-	tr|A0A0A0LN86|A0A0A0LN86_CUCSA Uncharacterized protein OS=Cucumis sativus GN=Csa_2G423580 PE=4	-	GO:0009055	Sweet REBA
CP400900	412	-	-	-		Sweet REBA
CP400901	967	-	-	-		Sweet REBA
CP400902	635	-	-	-		Sweet REBA
CP400903	549	-	-	-		Sweet REBA
CP400904	626	-	-	-		Sweet REBA
CP400905	249	-	-	-		Sweet REBA
CP400906	711	-	-	-		Sweet REBA
CP400907	1210	-	-	-		Sweet REBA
CP400908	473	-	-	-	GO:0005634	Sweet REBA
CP400909	544	-	-	-		Sweet REBA
CP400910	579	-	-	-		Sweet REBA
CP400911	811	-	-	-		Sweet REBA
CP400912	298	-	-	-		Sweet REBA
CP400913	300	-	-	-		Sweet REBA
CP400914	440	-	-	-		Sweet REBA
CP400915	354	-	-	-		Sweet REBA
CP400916	1011	-	-	-		Sweet REBA
CP400917	978	-	-	-		Sweet REBA
CP400918	288	-	-	-		Sweet REBA
CP400919	582	-	-	-		Sweet REBA
CP400920	578	-	tr|W9SQM1|W9SQM1_9ROSA Zinc finger A20 and AN1 domain-containing stress-associated protein 4 OS=Morus notabilis GN=L484_012971 PE=4	-	GO:0003677,GO:0008270	Sweet REBA
CP400921	988	-	tr|A0A0A0KD10|A0A0A0KD10_CUCSA Uncharacterized protein OS=Cucumis sativus GN=Csa_6G127460 PE=4	-		Sweet REBA
CP400922	479	-	-	-		Sweet REBA
CP400923	361	-	-	-		Sweet REBA
CP400924	320	-	-	-		Sweet REBA
CP400925	776	-	-	-		Sweet REBA
CP400926	1214	-	-	-		Sweet REBA
CP400927	415	-	-	-		Sweet REBA
CP400928	841	-	-	-		Sweet REBA
CP400929	550	-	-	-		Sweet REBA
CP400930	324	-	-	-		Sweet REBA
CP400931	446	-	-	-		Sweet REBA
CP400932	542	-	-	-		Sweet REBA
CP400933	592	-	-	-		Sweet REBA
CP400934	848	-	-	-		Sweet REBA
CP400935	542	-	-	-		Sweet REBA
CP400936	1941	-	-	-		Sweet REBA
CP400937	2023	-	tr|A0A0A0LDB3|A0A0A0LDB3_CUCSA Uncharacterized protein OS=Cucumis sativus GN=Csa_3G846040 PE=4	-	GO:0005515	Sweet REBA
CP400938	1516	-	-	-		Sweet REBA
CP400939	316	-	-	-		Sweet REBA
CP400940	436	-	-	-		Sweet REBA
CP400941	1496	-	-	-		Sweet REBA
CP400942	309	-	-	-		Sweet REBA
CP400943	518	-	-	-		Sweet REBA
CP400944	573	-	-	-	GO:0004185	Sweet REBA
CP400945	1242	-	tr|A0A0A0L505|A0A0A0L505_CUCSA MFP1 attachment factor 1 OS=Cucumis sativus GN=Csa_4G641730 PE=4	-		Sweet REBA
CP400946	945	-	-	-		Sweet REBA
CP400947	357	-	-	-		Sweet REBA
CP400948	387	-	-	-	GO:0008270	Sweet REBA
CP400949	1355	-	tr|A0A0A0KIU4|A0A0A0KIU4_CUCSA Uncharacterized protein OS=Cucumis sativus GN=Csa_5G037656 PE=4	AT4G14060.1 | Symbols: | Polyketide cyclase/dehydrase and lipid transport superfamily protein | chr4:8107405-8108158 FORWARD	GO:0006952	Sweet REBA
CP400950	546	-	-	-		Sweet REBA
CP400951	358	-	-	-		Sweet REBA
CP400952	970	sp|Q9FYB5|DNJ11_ARATH Chaperone protein dnaJ 11, chloroplastic OS=Arabidopsis thaliana GN=ATJ11 PE=1	tr|A0A0A0KH93|A0A0A0KH93_CUCSA DnaJ-like protein OS=Cucumis sativus GN=Csa_6G505950 PE=4	AT2G17880.1 | Symbols: | Chaperone DnaJ-domain superfamily protein | chr2:7767176-7767658 REVERSE		Sweet REBA
CP400953	1848	-	tr|M5W850|M5W850_PRUPE Uncharacterized protein OS=Prunus persica GN=PRUPE_ppa003715mg PE=4	AT1G55570.1 | Symbols: sks12 | SKU5 similar 12 | chr1:20757882-20759771 FORWARD	GO:0005507,GO:0016491	Sweet REBA
CP400954	553	-	-	-		Sweet REBA
CP400955	1085	-	-	-	GO:0003700	Sweet REBA
CP400956	921	-	tr|A0A0A0K830|A0A0A0K830_CUCSA Uncharacterized protein OS=Cucumis sativus GN=Csa_7G407620 PE=4	-		Sweet REBA
CP400957	365	-	-	-		Sweet REBA
CP400958	440	-	tr|M5XQG0|M5XQG0_PRUPE Uncharacterized protein OS=Prunus persica GN=PRUPE_ppa008429mg PE=4	-	GO:0005515	Sweet REBA
CP400959	345	-	-	-		Sweet REBA
CP400960	515	-	-	-		Sweet REBA
CP400961	1861	-	tr|A5BNN1|A5BNN1_VITVI Putative uncharacterized protein OS=Vitis vinifera GN=VITISV_000843 PE=4	-		Sweet REBA
CP400962	669	-	-	AT3G03060.1 | Symbols: | P-loop containing nucleoside triphosphate hydrolases superfamily protein | chr3:692188-695424 FORWARD		Sweet REBA
CP400963	269	-	-	-		Sweet REBA
CP400964	450	-	-	-	GO:0003677	Sweet REBA
CP400965	516	-	-	-		Sweet REBA
CP400966	356	-	-	-	GO:0006355	Sweet REBA
CP400967	539	sp|Q8S8Q4|GUN14_ARATH Endoglucanase 14 OS=Arabidopsis thaliana GN=At2g44560 PE=2	tr|A0A0A0K938|A0A0A0K938_CUCSA Endoglucanase OS=Cucumis sativus GN=Csa_6G079740 PE=3	AT2G44560.1 | Symbols: AtGH9B11, GH9B11 | glycosyl hydrolase 9B11 | chr2:18391914-18393654 REVERSE	GO:0003824,GO:0004553	Sweet REBA
CP400968	337	-	-	-		Sweet REBA
CP400969	625	-	-	-		Sweet REBA
CP400970	777	-	-	-		Sweet REBA
CP400971	551	-	-	-		Sweet REBA
CP400972	1046	-	-	-		Sweet REBA
CP400973	1563	-	tr|A0A067FR32|A0A067FR32_CITSI Uncharacterized protein OS=Citrus sinensis GN=CISIN_1g008173mg PE=4	-		Sweet REBA
CP400974	952	-	-	-		Sweet REBA
CP400975	270	sp|Q803I2|ERGI3_DANRE Endoplasmic reticulum-Golgi intermediate compartment protein 3 OS=Danio rerio GN=ergic3 PE=2	tr|A0A0A0LJU3|A0A0A0LJU3_CUCSA Uncharacterized protein OS=Cucumis sativus GN=Csa_2G307840 PE=4	AT1G36050.1 | Symbols: | Endoplasmic reticulum vesicle transporter protein | chr1:13450467-13453683 FORWARD		Sweet REBA
CP400976	1684	-	-	-		Sweet REBA
CP400977	719	-	-	-		Sweet REBA
CP400978	526	-	-	-		Sweet REBA
CP400979	1375	-	-	-		Sweet REBA
CP400980	462	-	-	-		Sweet REBA
CP400981	1774	-	-	-		Sweet REBA
CP400982	641	-	-	-		Sweet REBA
CP400983	688	-	-	-		Sweet REBA
CP400984	601	sp|Q2HIM9|RLF31_ARATH Protein RALF-like 31 OS=Arabidopsis thaliana GN=RALFL31 PE=3	tr|A0A0A0L7V8|A0A0A0L7V8_CUCSA Uncharacterized protein OS=Cucumis sativus GN=Csa_3G129640 PE=4	AT4G13950.1 | Symbols: RALFL31 | ralf-like 31 | chr4:8058268-8058609 REVERSE		Sweet REBA
CP400985	565	sp|Q9XI37|PV42A_ARATH SNF1-related protein kinase regulatory subunit gamma-like PV42a OS=Arabidopsis thaliana GN=PV42A PE=2	tr|A0A0A0KYI0|A0A0A0KYI0_CUCSA Uncharacterized protein OS=Cucumis sativus GN=Csa_4G006180 PE=4	AT1G15330.1 | Symbols: | Cystathionine beta-synthase (CBS) protein | chr1:5274368-5275499 FORWARD		Sweet REBA
CP400986	1766	-	tr|A0A0A0LXR3|A0A0A0LXR3_CUCSA Uncharacterized protein OS=Cucumis sativus GN=Csa_1G533560 PE=4	AT1G07080.1 | Symbols: | Thioredoxin superfamily protein | chr1:2170069-2171861 FORWARD		Sweet REBA
CP400987	333	-	tr|M4PPK1|M4PPK1_CHOAR Beta-tubulin 19 OS=Chosenia arbutifolia PE=2	-	GO:0003924,GO:0005200,GO:0005874	Sweet REBA
CP400988	337	-	-	-		Sweet REBA
CP400989	485	-	-	-		Sweet REBA
CP400990	594	-	-	-		Sweet REBA
CP400991	558	-	-	-		Sweet REBA
CP400992	316	-	-	-		Sweet REBA
CP400993	449	-	-	-		Sweet REBA
CP400994	483	-	-	-		Sweet REBA
CP400995	962	sp|Q8GWK7|BEE3_ARATH Transcription factor BEE 3 OS=Arabidopsis thaliana GN=BEE3 PE=2	tr|A0A0A0LTN3|A0A0A0LTN3_CUCSA Uncharacterized protein OS=Cucumis sativus GN=Csa_1G042340 PE=4	AT1G73830.1 | Symbols: BEE3 | BR enhanced expression 3 | chr1:27760027-27761346 FORWARD	GO:0003700,GO:0046983	Sweet REBA
CP400996	1382	sp|Q9LTV6|DECR2_ARATH Peroxisomal 2,4-dienoyl-CoA reductase OS=Arabidopsis thaliana GN=At3g12800 PE=2	tr|A0A087H922|A0A087H922_ARAAL Uncharacterized protein OS=Arabis alpina GN=AALP_AA3G138400 PE=3	AT3G12800.1 | Symbols: SDRB, DECR | short-chain dehydrogenase-reductase B | chr3:4063463-4064757 REVERSE	GO:0008152	Sweet REBA
CP400997	537	-	-	-		Sweet REBA
CP400998	321	-	-	-		Sweet REBA
CP400999	527	-	-	-		Sweet REBA
CP401000	789	-	tr|A0A0A0LI78|A0A0A0LI78_CUCSA Uncharacterized protein OS=Cucumis sativus GN=Csa_2G009330 PE=4	-		Sweet REBA
CP401001	503	-	-	-		Sweet REBA
CP401002	304	-	-	-		Sweet REBA
CP401003	521	-	tr|A0A0A0KRI0|A0A0A0KRI0_CUCSA Uncharacterized protein OS=Cucumis sativus GN=Csa_5G621910 PE=4	-		Sweet REBA
CP401004	685	-	-	-		Sweet REBA
CP401005	1253	-	-	-		Sweet REBA
CP401006	964	-	tr|A0A0A0KR58|A0A0A0KR58_CUCSA Uncharacterized protein OS=Cucumis sativus GN=Csa_5G524770 PE=4	-		Sweet REBA
CP401007	1024	-	-	-		Sweet REBA
CP401008	283	-	-	-		Sweet REBA
CP401009	482	-	-	-		Sweet REBA
CP401010	914	-	tr|E5GCE2|E5GCE2_CUCME Ty3-gypsy retrotransposon protein OS=Cucumis melo subsp. melo PE=4	-		Sweet REBA
CP401011	2122	sp|Q9SWI1|PKS1_ARATH Protein PHYTOCHROME KINASE SUBSTRATE 1 OS=Arabidopsis thaliana GN=PKS1 PE=1	tr|A0A0A0LQE0|A0A0A0LQE0_CUCSA Uncharacterized protein OS=Cucumis sativus GN=Csa_1G033080 PE=4	AT2G02950.1 | Symbols: PKS1 | phytochrome kinase substrate 1 | chr2:855149-856468 REVERSE		Sweet REBA
CP401012	340	-	-	-		Sweet REBA
CP401013	528	-	-	-		Sweet REBA
CP401014	371	-	-	-		Sweet REBA
CP401015	293	-	-	-		Sweet REBA
CP401016	227	-	-	AT1G02100.3 | Symbols: | Leucine carboxyl methyltransferase | chr1:389876-392448 FORWARD	GO:0008168	Sweet REBA
CP401017	319	-	tr|A0A067LJS7|A0A067LJS7_JATCU Uncharacterized protein OS=Jatropha curcas GN=JCGZ_01425 PE=4	AT5G02140.1 | Symbols: | Pathogenesis-related thaumatin superfamily protein | chr5:423384-424437 FORWARD		Sweet REBA
CP401018	795	-	-	-		Sweet REBA
CP401019	1013	-	tr|A0A0A0L2C5|A0A0A0L2C5_CUCSA Uncharacterized protein OS=Cucumis sativus GN=Csa_4G297420 PE=4	AT2G37820.1 | Symbols: | Cysteine/Histidine-rich C1 domain family protein | chr2:15847541-15848413 FORWARD	GO:0008270,GO:0047134	Sweet REBA
CP401020	515	-	-	-		Sweet REBA
CP401021	413	-	-	-		Sweet REBA
CP401022	1021	-	-	-		Sweet REBA
CP401023	1992	-	tr|A0A0A0L1R6|A0A0A0L1R6_CUCSA Uncharacterized protein OS=Cucumis sativus GN=Csa_3G036510 PE=4	-	GO:0045454,GO:0047134	Sweet REBA
CP401024	511	-	-	-		Sweet REBA
CP401025	315	-	-	-		Sweet REBA
CP401026	513	-	-	-		Sweet REBA
CP401027	340	sp|Q9XF59|PIP12_MAIZE Aquaporin PIP1-2 OS=Zea mays GN=PIP1-2 PE=1	-	-	GO:0005215	Sweet REBA
CP401028	1351	-	tr|A0A0A0KIT1|A0A0A0KIT1_CUCSA Uncharacterized protein OS=Cucumis sativus GN=Csa_6G454450 PE=4	AT4G02405.1 | Symbols: | S-adenosyl-L-methionine-dependent methyltransferases superfamily protein | chr4:1057999-1059671 REVERSE	GO:0008168	Sweet REBA
CP401029	777	-	-	-		Sweet REBA
CP401030	918	-	-	-		Sweet REBA
CP401031	1045	-	tr|A0A0A0LUU2|A0A0A0LUU2_CUCSA Uncharacterized protein OS=Cucumis sativus GN=Csa_1G505950 PE=4	-	GO:0003677	Sweet REBA
CP401032	1900	sp|Q9ZVF1|CAR10_ARATH Protein C2-DOMAIN ABA-RELATED 10 OS=Arabidopsis thaliana GN=CAR10 PE=2	tr|A0A0A0KJA0|A0A0A0KJA0_CUCSA Uncharacterized protein OS=Cucumis sativus GN=Csa_5G030450 PE=4	AT2G01540.1 | Symbols: | Calcium-dependent lipid-binding (CaLB domain) family protein | chr2:242297-243233 REVERSE	GO:0005515	Sweet REBA
CP401033	469	sp|Q9FLN8|IAMT1_ARATH Indole-3-acetate O-methyltransferase 1 OS=Arabidopsis thaliana GN=IAMT1 PE=1	tr|A0A0A0K2W3|A0A0A0K2W3_CUCSA Uncharacterized protein OS=Cucumis sativus GN=Csa_7G081680 PE=4	AT5G55250.1 | Symbols: IAMT1 | IAA carboxylmethyltransferase 1 | chr5:22407589-22410854 REVERSE	GO:0008168	Sweet REBA
CP401034	538	-	-	-		Sweet REBA
CP401035	298	-	-	-		Sweet REBA
CP401036	828	-	-	-		Sweet REBA
CP401037	476	-	tr|B9HER9|B9HER9_POPTR Uncharacterized protein OS=Populus trichocarpa GN=POPTR_0007s04140g PE=4	AT4G33450.1 | Symbols: ATMYB69, MYB69 | myb domain protein 69 | chr4:16095746-16096603 REVERSE	GO:0003677	Sweet REBA
CP401038	677	-	-	-		Sweet REBA
CP401039	683	-	-	-		Sweet REBA
CP401040	1501	-	-	-		Sweet REBA
CP401041	4733	-	tr|A0A0A0LKF1|A0A0A0LKF1_CUCSA Uncharacterized protein OS=Cucumis sativus GN=Csa_3G914020 PE=4	AT5G52290.1 | Symbols: SHOC1 | shortage in chiasmata 1 | chr5:21230353-21236554 REVERSE		Sweet REBA
CP401042	1009	-	tr|A0A0A0LHV3|A0A0A0LHV3_CUCSA AP2 domain class transcription factor OS=Cucumis sativus GN=Csa_3G895680 PE=4	-	GO:0003677,GO:0003700	Sweet REBA
CP401043	780	-	-	-		Sweet REBA
CP401044	464	-	-	-		Sweet REBA
CP401045	781	-	tr|A0A0A0KF73|A0A0A0KF73_CUCSA Uncharacterized protein OS=Cucumis sativus GN=Csa_6G448170 PE=4	AT1G19320.1 | Symbols: | Pathogenesis-related thaumatin superfamily protein | chr1:6679327-6680178 FORWARD		Sweet REBA
CP401046	859	-	tr|A0A0A0KY14|A0A0A0KY14_CUCSA Uncharacterized protein OS=Cucumis sativus GN=Csa_4G000570 PE=4	-		Sweet REBA
CP401047	692	sp|P94063|HAL3B_ARATH Probable phosphopantothenoylcysteine decarboxylase OS=Arabidopsis thaliana GN=HAL3B PE=2	-	AT1G48605.1 | Symbols: ATHAL3B, HAL3B, HAL3 | Flavoprotein | chr1:17969395-17970080 REVERSE	GO:0003824	Sweet REBA
CP401048	325	-	-	-		Sweet REBA
CP401049	876	-	-	-		Sweet REBA
CP401050	788	-	-	-		Sweet REBA
CP401051	470	-	-	-		Sweet REBA
CP401052	889	-	-	AT5G38300.1 | Symbols: | unknown protein; FUNCTIONS IN: molecular_function unknown; INVOLVED IN: biological_process unknown; LOCATED IN: cellular_component unknown; EXPRESSED IN: 12 plant structures; EXPRESSED DURING: 6 growth stages; BEST Arabidopsis thaliana protein match is: unknown protein (TAIR:AT1G67035.2); Has 1807 Blast hits to 1807 proteins in 277 species: Archae - 0; Bacteria - 0; Metaz…		Sweet REBA
CP401053	738	-	tr|A0A0A0LK58|A0A0A0LK58_CUCSA Uncharacterized protein OS=Cucumis sativus GN=Csa_2G047800 PE=4	-		Sweet REBA
CP401054	667	-	-	-		Sweet REBA
CP401055	998	-	-	-		Sweet REBA
CP401056	794	-	-	-		Sweet REBA
CP401057	688	-	-	-		Sweet REBA
CP401058	718	sp|O64815|HLS1L_ARATH Probable N-acetyltransferase HLS1-like OS=Arabidopsis thaliana GN=At2g23060 PE=2	tr|A0A0A0KLH9|A0A0A0KLH9_CUCSA Uncharacterized protein OS=Cucumis sativus GN=Csa_6G495060 PE=4	AT2G23060.1 | Symbols: | Acyl-CoA N-acyltransferases (NAT) superfamily protein | chr2:9812839-9814633 REVERSE		Sweet REBA
CP401059	265	-	-	-		Sweet REBA
CP401060	426	-	-	-		Sweet REBA
CP401061	1939	-	tr|A0A0A0L0L2|A0A0A0L0L2_CUCSA Uncharacterized protein OS=Cucumis sativus GN=Csa_4G370570 PE=4	AT1G60360.1 | Symbols: | RING/U-box superfamily protein | chr1:22242748-22243731 REVERSE	GO:0005515	Sweet REBA
CP401062	262	-	-	-		Sweet REBA
CP401063	565	-	-	-		Sweet REBA
CP401064	559	-	-	-		Sweet REBA
CP401065	557	-	-	-		Sweet REBA
CP401066	1946	-	tr|A0A0A0LMR9|A0A0A0LMR9_CUCSA Uncharacterized protein OS=Cucumis sativus GN=Csa_2G402060 PE=4	-	GO:0015095	Sweet REBA
CP401067	1232	-	-	-		Sweet REBA
CP401068	431	-	-	-		Sweet REBA
CP401069	320	-	-	-		Sweet REBA
CP401070	602	-	tr|A0A0A0LCY6|A0A0A0LCY6_CUCSA Uncharacterized protein OS=Cucumis sativus GN=Csa_3G665100 PE=4	-	GO:0010112	Sweet REBA
CP401071	1711	sp|Q9SZF7|SHR_ARATH Protein SHORT-ROOT OS=Arabidopsis thaliana GN=SHR PE=1	tr|A0A0A0LLY3|A0A0A0LLY3_CUCSA Uncharacterized protein OS=Cucumis sativus GN=Csa_2G285340 PE=4	AT4G37650.1 | Symbols: SHR, SGR7 | GRAS family transcription factor | chr4:17691871-17693466 FORWARD	GO:0003700	Sweet REBA
CP401072	2924	sp|Q9XE98|PP303_ARATH Pentatricopeptide repeat-containing protein At4g04370 OS=Arabidopsis thaliana GN=PCMP-E99 PE=3	tr|A0A0A0M0F8|A0A0A0M0F8_CUCSA Uncharacterized protein OS=Cucumis sativus GN=Csa_1G650050 PE=4	AT4G04370.1 | Symbols: | Tetratricopeptide repeat (TPR)-like superfamily protein | chr4:2134060-2136249 REVERSE	GO:0005515	Sweet REBA
CP401073	1970	sp|Q8VWZ7|C76B6_CATRO Geraniol 8-hydroxylase OS=Catharanthus roseus GN=CYP76B6 PE=1	tr|M5WCV5|M5WCV5_PRUPE Uncharacterized protein OS=Prunus persica GN=PRUPE_ppa004606mg PE=3	AT2G45550.1 | Symbols: CYP76C4 | cytochrome P450, family 76, subfamily C, polypeptide 4 | chr2:18773541-18775654 REVERSE	GO:0005506,GO:0016705	Sweet REBA
CP401074	658	-	-	-	GO:0016020,GO:0016021	Sweet REBA
CP401075	569	-	-	-		Sweet REBA
CP401076	1700	-	tr|W9SP08|W9SP08_9ROSA Uncharacterized protein OS=Morus notabilis GN=L484_010683 PE=4	AT2G45260.1 | Symbols: | Plant protein of unknown function (DUF641) | chr2:18664661-18665938 REVERSE		Sweet REBA
CP401077	607	-	tr|A0A0A0KMA4|A0A0A0KMA4_CUCSA Uncharacterized protein OS=Cucumis sativus GN=Csa_6G504520 PE=4	AT2G18160.1 | Symbols: ATBZIP2, GBF5, bZIP2 | basic leucine-zipper 2 | chr2:7898288-7898803 REVERSE	GO:0003700	Sweet REBA
CP401078	782	-	tr|A0A0A0LV52|A0A0A0LV52_CUCSA Uncharacterized protein OS=Cucumis sativus GN=Csa_1G475990 PE=4	-	GO:0003677	Sweet REBA
CP401079	626	-	-	-		Sweet REBA
CP401080	910	-	-	-		Sweet REBA
CP401081	534	-	-	-		Sweet REBA
CP401082	541	-	tr|A0A0A0L4S3|A0A0A0L4S3_CUCSA Uncharacterized protein OS=Cucumis sativus GN=Csa_3G146550 PE=4	AT4G14819.1 | Symbols: | Protein of unknown function (DUF1677) | chr4:8507365-8507679 FORWARD		Sweet REBA
CP401083	586	-	tr|A0A0A0KAQ4|A0A0A0KAQ4_CUCSA Uncharacterized protein OS=Cucumis sativus GN=Csa_7G448680 PE=4	AT1G17345.1 | Symbols: | SAUR-like auxin-responsive protein family | chr1:5940525-5940920 FORWARD	GO:0009733	Sweet REBA
CP401084	1939	-	tr|A0A0D3QY32|A0A0D3QY32_9ROSI Terpene cyclase/mutase family member OS=Citrullus colocynthis GN=CDS1 PE=2	-	GO:0016866	Sweet REBA
CP401085	1442	-	tr|A0A0A0KYJ4|A0A0A0KYJ4_CUCSA Uncharacterized protein OS=Cucumis sativus GN=Csa_4G361870 PE=4	AT1G11040.1 | Symbols: | HSP40/DnaJ peptide-binding protein | chr1:3679225-3680924 REVERSE	GO:0006457	Sweet REBA
CP401086	1232	-	-	-		Sweet REBA
CP401087	809	-	tr|A0A0A0KZE1|A0A0A0KZE1_CUCSA Uncharacterized protein OS=Cucumis sativus GN=Csa_4G038730 PE=4	AT2G18470.1 | Symbols: PERK4 | roline-rich extensin-like receptor kinase 4 | chr2:8005285-8007767 REVERSE	GO:0004672	Sweet REBA
CP401088	390	-	-	-		Sweet REBA
CP401089	281	-	-	-		Sweet REBA
CP401090	1096	-	-	-		Sweet REBA
CP401091	426	-	-	-		Sweet REBA
CP401092	364	-	-	-		Sweet REBA
CP401093	531	-	-	-	GO:0003677	Sweet REBA
CP401094	1018	-	-	-		Sweet REBA
CP401095	676	-	-	-		Sweet REBA
CP401096	582	sp|Q9SYI2|AB3B_ARATH ABC transporter B family member 3 OS=Arabidopsis thaliana GN=ABCB3 PE=3	-	AT4G01820.1 | Symbols: PGP3, MDR3 | P-glycoprotein 3 | chr4:780734-785329 REVERSE	GO:0005524	Sweet REBA
CP401097	371	-	-	-		Sweet REBA
CP401098	767	sp|Q9SRM0|ATL66_ARATH RING-H2 finger protein ATL66 OS=Arabidopsis thaliana GN=ATL66 PE=2	tr|A0A0A0KLZ2|A0A0A0KLZ2_CUCSA Uncharacterized protein OS=Cucumis sativus GN=Csa_5G210015 PE=4	AT3G11110.1 | Symbols: | RING/U-box superfamily protein | chr3:3479979-3480455 FORWARD	GO:0005515	Sweet REBA
CP401099	867	-	-	-		Sweet REBA
CP401100	1724	sp|P25803|CYSEP_PHAVU Vignain OS=Phaseolus vulgaris PE=2	tr|A0A0A0LMU4|A0A0A0LMU4_CUCSA Uncharacterized protein OS=Cucumis sativus GN=Csa_2G349680 PE=3	AT3G48350.1 | Symbols: | Cysteine proteinases superfamily protein | chr3:17905752-17907370 FORWARD	GO:0006508,GO:0008234	Sweet REBA
CP401101	1333	-	-	-		Sweet REBA
CP401102	280	-	-	-		Sweet REBA
CP401103	492	-	-	-		Sweet REBA
CP401104	286	-	-	-		Sweet REBA
CP401105	1149	sp|Q94JX9|NACA2_ARATH Nascent polypeptide-associated complex subunit alpha-like protein 2 OS=Arabidopsis thaliana GN=At3g49470 PE=2	tr|E0CVD7|E0CVD7_VITVI Putative uncharacterized protein OS=Vitis vinifera GN=VIT_16s0098g00830 PE=4	AT3G49470.1 | Symbols: NACA2 | nascent polypeptide-associated complex subunit alpha-like protein 2 | chr3:18341072-18342273 FORWARD		Sweet REBA
CP401106	800	-	-	-		Sweet REBA
CP401107	654	-	-	-		Sweet REBA
CP401108	602	sp|Q9LMK2|LSH6_ARATH Protein LIGHT-DEPENDENT SHORT HYPOCOTYLS 6 OS=Arabidopsis thaliana GN=LSH6 PE=1	tr|A0A0A0LY69|A0A0A0LY69_CUCSA Uncharacterized protein OS=Cucumis sativus GN=Csa_1G553520 PE=4	-		Sweet REBA
CP401109	443	-	tr|A0A0A0LAI7|A0A0A0LAI7_CUCSA Aspartic proteinase nepenthesin-2 OS=Cucumis sativus GN=Csa_3G734110 PE=3	-	GO:0004190	Sweet REBA
CP401110	294	-	-	-	GO:0003677	Sweet REBA
CP401111	929	-	-	-	GO:0003677	Sweet REBA
CP401112	1683	-	-	-	GO:0046872	Sweet REBA
CP401113	2005	-	-	-		Sweet REBA
CP401114	282	-	-	-	GO:0003676	Sweet REBA
CP401115	622	-	-	-		Sweet REBA
CP401116	541	-	-	-		Sweet REBA
CP401117	477	-	-	-		Sweet REBA
CP401118	328	-	-	-		Sweet REBA
CP401119	1865	-	-	-		Sweet REBA
CP401120	628	-	-	-		Sweet REBA
CP401121	1085	-	-	-		Sweet REBA
CP401122	296	-	-	-	GO:0042147	Sweet REBA
CP401123	951	-	-	-		Sweet REBA
CP401124	556	-	-	-		Sweet REBA
CP401125	441	-	-	-		Sweet REBA
CP401126	563	-	tr|A0A0A0KMJ9|A0A0A0KMJ9_CUCSA Uncharacterized protein OS=Cucumis sativus GN=Csa_5G029450 PE=4	-		Sweet REBA
CP401127	1284	-	-	-		Sweet REBA
CP401128	543	-	-	-	GO:0004857	Sweet REBA
CP401129	1236	-	-	-		Sweet REBA
CP401130	826	-	-	-		Sweet REBA
CP401131	465	-	-	-		Sweet REBA
CP401132	2514	-	-	-		Sweet REBA
CP401133	508	-	-	-		Sweet REBA
CP401134	478	-	-	-		Sweet REBA
CP401135	264	-	-	-		Sweet REBA
CP401136	536	-	-	-		Sweet REBA
CP401137	432	-	-	-		Sweet REBA
CP401138	810	-	-	-		Sweet REBA
CP401139	315	-	-	-	GO:0003824,GO:0008033	Sweet REBA
CP401140	1297	sp|Q9FVV1|GDL28_ARATH GDSL esterase/lipase At1g71250 OS=Arabidopsis thaliana GN=At1g71250 PE=2	tr|A0A0A0LUJ9|A0A0A0LUJ9_CUCSA Uncharacterized protein OS=Cucumis sativus GN=Csa_1G056930 PE=4	AT1G71250.1 | Symbols: | GDSL-like Lipase/Acylhydrolase superfamily protein | chr1:26860125-26861582 FORWARD	GO:0016788	Sweet REBA
CP401141	289	-	-	-		Sweet REBA
CP401142	1011	-	tr|A0A0A0L5Z5|A0A0A0L5Z5_CUCSA Uncharacterized protein OS=Cucumis sativus GN=Csa_3G171060 PE=4	AT3G17350.1 | Symbols: | unknown protein; FUNCTIONS IN: molecular_function unknown; INVOLVED IN: biological_process unknown; LOCATED IN: endomembrane system; EXPRESSED IN: 19 plant structures; EXPRESSED DURING: 13 growth stages; BEST Arabidopsis thaliana protein match is: unknown protein (TAIR:AT5G50290.1); Has 203 Blast hits to 203 proteins in 13 species: Archae - 0; Bacteria - 0; Metazoa - 0; F…	GO:0030247	Sweet REBA
CP401143	546	-	-	-		Sweet REBA
CP401144	451	-	-	-		Sweet REBA
CP401145	486	-	-	-		Sweet REBA
CP401146	467	-	-	-		Sweet REBA
CP401147	271	-	-	-		Sweet REBA
CP401148	343	-	-	-		Sweet REBA
CP401149	625	-	tr|A0A0A0LJJ1|A0A0A0LJJ1_CUCSA Uncharacterized protein OS=Cucumis sativus GN=Csa_2G074210 PE=4	AT1G65295.1 | Symbols: | unknown protein; LOCATED IN: endomembrane system; EXPRESSED IN: 22 plant structures; EXPRESSED DURING: 13 growth stages; BEST Arabidopsis thaliana protein match is: unknown protein (TAIR:AT5G01015.1); Has 90 Blast hits to 90 proteins in 15 species: Archae - 0; Bacteria - 0; Metazoa - 0; Fungi - 0; Plants - 90; Viruses - 0; Other Eukaryotes - 0 (source: NCBI BLink). | chr1…		Sweet REBA
CP401150	771	-	-	-		Sweet REBA
CP401151	301	-	-	-		Sweet REBA
CP401152	709	-	-	-		Sweet REBA
CP401153	1018	-	tr|A0A0A0LRL1|A0A0A0LRL1_CUCSA Uncharacterized protein OS=Cucumis sativus GN=Csa_1G063490 PE=4	-		Sweet REBA
CP401154	1017	sp|P0C8Z0|Y8359_ORYSI Uncharacterized protein OsI_027940 OS=Oryza sativa subsp. indica GN=OsI_027940 PE=1	tr|A0A0A0K8N2|A0A0A0K8N2_CUCSA Uncharacterized protein OS=Cucumis sativus GN=Csa_6G052700 PE=4	AT3G03773.2 | Symbols: | HSP20-like chaperones superfamily protein | chr3:951628-953490 FORWARD		Sweet REBA
CP401155	348	-	tr|A0A067K5N0|A0A067K5N0_JATCU Uncharacterized protein OS=Jatropha curcas GN=JCGZ_15388 PE=4	AT2G01940.3 | Symbols: SGR5, ATIDD15 | C2H2-like zinc finger protein | chr2:432652-434917 FORWARD	GO:0003676,GO:0046872	Sweet REBA
CP401156	331	-	-	-		Sweet REBA
CP401157	641	-	-	-		Sweet REBA
CP401158	1219	-	-	-		Sweet REBA
CP401159	493	-	-	-	GO:0003950	Sweet REBA
CP401160	581	-	-	-		Sweet REBA
CP401161	641	-	-	-		Sweet REBA
CP401162	1450	-	-	-		Sweet REBA
CP401163	765	-	-	-		Sweet REBA
CP401164	375	-	-	-		Sweet REBA
CP401165	426	-	-	-		Sweet REBA
CP401166	374	-	-	-		Sweet REBA
CP401167	779	-	-	-		Sweet REBA
CP401168	673	-	-	-		Sweet REBA
CP401169	272	-	-	-		Sweet REBA
CP401170	1061	-	tr|A0A0A0L3I7|A0A0A0L3I7_CUCSA Uncharacterized protein OS=Cucumis sativus GN=Csa_3G000130 PE=4	-		Sweet REBA
CP401171	252	-	-	-		Sweet REBA
CP401172	542	-	tr|A0A0A0K262|A0A0A0K262_CUCSA MATE efflux family protein OS=Cucumis sativus GN=Csa_7G044190 PE=3	-	GO:0006855	Sweet REBA
CP401173	1210	-	-	-		Sweet REBA
CP401174	728	sp|Q8GZ38|UNE10_ARATH Transcription factor UNE10 OS=Arabidopsis thaliana GN=UNE10 PE=2	tr|A0A0A0LSD5|A0A0A0LSD5_CUCSA Uncharacterized protein OS=Cucumis sativus GN=Csa_1G011540 PE=4	AT4G00050.1 | Symbols: UNE10 | basic helix-loop-helix (bHLH) DNA-binding superfamily protein | chr4:17863-19848 FORWARD	GO:0046983	Sweet REBA
CP401175	237	-	-	-		Sweet REBA
CP401176	405	-	-	-		Sweet REBA
CP401177	274	-	-	-		Sweet REBA
CP401178	618	-	-	-		Sweet REBA
CP401179	381	-	-	-		Sweet REBA
CP401180	992	-	-	-		Sweet REBA
CP401181	1451	-	tr|A0A0A0K853|A0A0A0K853_CUCSA Uncharacterized protein OS=Cucumis sativus GN=Csa_6G028440 PE=3	AT3G26130.1 | Symbols: | Cellulase (glycosyl hydrolase family 5) protein | chr3:9553708-9555611 REVERSE	GO:0004553,GO:0005975	Sweet REBA
CP401182	941	-	tr|A0A0A0KJW8|A0A0A0KJW8_CUCSA Uncharacterized protein OS=Cucumis sativus GN=Csa_6G425190 PE=4	-		Sweet REBA
CP401183	337	-	-	-		Sweet REBA
CP401184	1353	-	-	-		Sweet REBA
CP401185	1077	-	-	-	GO:0005515	Sweet REBA
CP401186	686	-	-	-		Sweet REBA
CP401187	608	-	-	-		Sweet REBA
CP401188	1445	-	-	-		Sweet REBA
CP401189	870	-	tr|A0A0A0LVW5|A0A0A0LVW5_CUCSA Uncharacterized protein OS=Cucumis sativus GN=Csa_1G169420 PE=4	AT3G11660.1 | Symbols: NHL1 | NDR1/HIN1-like 1 | chr3:3679031-3679660 REVERSE		Sweet REBA
CP401190	647	-	tr|N0DX87|N0DX87_CUCSA Xyloglucan endotransglucosylase/hydrolase OS=Cucumis sativus GN=xth29 PE=3	-		Sweet REBA
CP401191	379	-	-	-		Sweet REBA
CP401192	1110	-	tr|A0A0A0LW58|A0A0A0LW58_CUCSA Uncharacterized protein OS=Cucumis sativus GN=Csa_1G045690 PE=4	AT5G20110.1 | Symbols: | Dynein light chain type 1 family protein | chr5:6791542-6793253 REVERSE	GO:0005875	Sweet REBA
CP401193	565	-	-	-		Sweet REBA
CP401194	1000	-	-	-		Sweet REBA
CP401195	687	-	-	-		Sweet REBA
CP401196	630	-	-	-		Sweet REBA
CP401197	1035	-	-	-		Sweet REBA
CP401198	773	sp|Q9FNI3|Y5625_ARATH B3 domain-containing protein At5g06250 OS=Arabidopsis thaliana GN=At5g06250 PE=2	tr|A0A0A0LBH2|A0A0A0LBH2_CUCSA Uncharacterized protein OS=Cucumis sativus GN=Csa_3G778200 PE=4	AT5G06250.2 | Symbols: | AP2/B3-like transcriptional factor family protein | chr5:1892714-1894058 REVERSE	GO:0003677	Sweet REBA
CP401199	930	-	-	-		Sweet REBA
CP401200	484	-	-	-		Sweet REBA
CP401201	256	-	-	-		Sweet REBA
CP401202	476	-	-	-		Sweet REBA
CP401203	874	-	tr|A0A0B2PAH8|A0A0B2PAH8_GLYSO Uncharacterized protein OS=Glycine soja GN=glysoja_040015 PE=4	AT1G22110.1 | Symbols: | structural constituent of ribosome | chr1:7801625-7802473 REVERSE		Sweet REBA
CP401204	935	-	-	-		Sweet REBA
CP401205	443	-	-	-	GO:0005524	Sweet REBA
CP401206	758	-	-	-		Sweet REBA
CP401207	1063	sp|Q9LJN4|BXL5_ARATH Probable beta-D-xylosidase 5 OS=Arabidopsis thaliana GN=BXL5 PE=2	tr|A0A0A0KKL2|A0A0A0KKL2_CUCSA Uncharacterized protein OS=Cucumis sativus GN=Csa_6G522730 PE=4	AT3G19620.1 | Symbols: | Glycosyl hydrolase family protein | chr3:6815613-6818308 REVERSE	GO:0004553	Sweet REBA
CP401208	229	-	-	-	GO:0005199	Sweet REBA
CP401209	405	sp|Q9LS40|ASPG1_ARATH Protein ASPARTIC PROTEASE IN GUARD CELL 1 OS=Arabidopsis thaliana GN=ASPG1 PE=1	tr|A0A0A0KUG1|A0A0A0KUG1_CUCSA Uncharacterized protein OS=Cucumis sativus GN=Csa_5G608450 PE=4	AT1G25510.1 | Symbols: | Eukaryotic aspartyl protease family protein | chr1:8959372-8960823 REVERSE	GO:0004190	Sweet REBA
CP401210	575	-	-	-		Sweet REBA
CP401211	1382	-	tr|A0A0A0KPB7|A0A0A0KPB7_CUCSA Uncharacterized protein OS=Cucumis sativus GN=Csa_6G526400 PE=3	AT1G05780.1 | Symbols: | Vacuolar ATPase assembly integral membrane protein VMA21-like domain | chr1:1726761-1728180 FORWARD	GO:0070072	Sweet REBA
CP401212	379	-	-	-	GO:0003677	Sweet REBA
CP401213	785	-	-	-		Sweet REBA
CP401214	366	sp|Q9FYA2|WRK75_ARATH Probable WRKY transcription factor 75 OS=Arabidopsis thaliana GN=WRKY75 PE=2	tr|E7CEZ0|E7CEZ0_CUCSA WRKY protein OS=Cucumis sativus GN=WRKY56 PE=2	AT5G13080.1 | Symbols: WRKY75, ATWRKY75 | WRKY DNA-binding protein 75 | chr5:4149928-4151019 REVERSE	GO:0003700	Sweet REBA
CP401215	1033	-	-	-		Sweet REBA
CP401216	657	-	-	-		Sweet REBA
CP401217	401	-	-	-		Sweet REBA
CP401218	929	-	-	-	GO:0009733	Sweet REBA
CP401219	626	-	-	-		Sweet REBA
CP401220	755	-	tr|A0A0A0KWA1|A0A0A0KWA1_CUCSA Uncharacterized protein OS=Cucumis sativus GN=Csa_5G606860 PE=4	-		Sweet REBA
CP401221	536	-	tr|A0A0A0K7N2|A0A0A0K7N2_CUCSA Uncharacterized protein OS=Cucumis sativus GN=Csa_6G008860 PE=4	-	GO:0005089	Sweet REBA
CP401222	846	-	-	-		Sweet REBA
CP401223	706	-	-	-	GO:0005524	Sweet REBA
CP401224	434	-	-	-		Sweet REBA
CP401225	770	-	tr|A0A0A0LXQ6|A0A0A0LXQ6_CUCSA Uncharacterized protein OS=Cucumis sativus GN=Csa_1G533510 PE=4	AT1G07020.1 | Symbols: | unknown protein; Has 39 Blast hits to 39 proteins in 17 species: Archae - 0; Bacteria - 0; Metazoa - 6; Fungi - 3; Plants - 28; Viruses - 0; Other Eukaryotes - 2 (source: NCBI BLink). | chr1:2155319-2155884 REVERSE		Sweet REBA
CP401226	701	-	-	-		Sweet REBA
CP401227	460	sp|Q9LEB4|RBP45_NICPL Polyadenylate-binding protein RBP45 OS=Nicotiana plumbaginifolia GN=RBP45 PE=1	tr|A0A0A0LRL5|A0A0A0LRL5_CUCSA Uncharacterized protein OS=Cucumis sativus GN=Csa_1G063540 PE=4	AT1G49600.1 | Symbols: ATRBP47A, RBP47A | RNA-binding protein 47A | chr1:18357236-18360150 REVERSE	GO:0000166,GO:0003676	Sweet REBA
CP401228	556	-	-	-		Sweet REBA
CP401229	627	-	-	-		Sweet REBA
CP401230	233	-	-	-		Sweet REBA
CP401231	274	-	-	-		Sweet REBA
CP401232	399	-	-	-		Sweet REBA
CP401233	900	-	tr|A0A0A0LQP3|A0A0A0LQP3_CUCSA Uncharacterized protein OS=Cucumis sativus GN=Csa_2G402640 PE=4	-		Sweet REBA
CP401234	704	-	-	-		Sweet REBA
CP401235	490	-	tr|A0A0A0LK69|A0A0A0LK69_CUCSA Uncharacterized protein OS=Cucumis sativus GN=Csa_2G049910 PE=4	-		Sweet REBA
CP401236	309	-	-	-		Sweet REBA
CP401237	480	-	-	-		Sweet REBA
CP401238	489	-	-	-		Sweet REBA
CP401239	626	-	-	-		Sweet REBA
CP401240	348	-	-	-		Sweet REBA
CP401241	371	-	-	-		Sweet REBA
CP401242	238	-	-	-	GO:0005094	Sweet REBA
CP401243	746	-	tr|A0A0A0KAI7|A0A0A0KAI7_CUCSA Uncharacterized protein OS=Cucumis sativus GN=Csa_7G390020 PE=4	-		Sweet REBA
CP401244	226	-	-	-		Sweet REBA
CP401245	428	-	-	-		Sweet REBA
CP401246	304	-	-	-		Sweet REBA
CP401247	812	-	-	-		Sweet REBA
CP401248	495	-	-	-		Sweet REBA
CP401249	234	-	-	-		Sweet REBA
CP401250	196	-	-	-		Sweet REBA
CP401251	453	-	-	-		Sweet REBA
CP401252	964	-	-	-		Sweet REBA
CP401253	362	-	-	-		Sweet REBA
CP401254	249	sp|Q40521|RB11B_TOBAC Ras-related protein Rab11B OS=Nicotiana tabacum GN=RAB11B PE=2	tr|A0A0A0LN26|A0A0A0LN26_CUCSA Uncharacterized protein OS=Cucumis sativus GN=Csa_2G415550 PE=4	AT1G28550.1 | Symbols: AtRABA1i, RABA1i | RAB GTPase homolog A1I | chr1:10036966-10037698 REVERSE	GO:0005525	Sweet REBA
CP401255	233	-	tr|A0A0A0K5L7|A0A0A0K5L7_CUCSA Uncharacterized protein OS=Cucumis sativus GN=Csa_7G234160 PE=4	AT3G22440.1 | Symbols: | FRIGIDA-like protein | chr3:7959854-7961886 FORWARD		Sweet REBA
CP401256	376	-	tr|A0A0A0KAZ9|A0A0A0KAZ9_CUCSA Uncharacterized protein OS=Cucumis sativus GN=Csa_6G150490 PE=4	AT5G22760.1 | Symbols: | PHD finger family protein | chr5:7571635-7577662 FORWARD		Sweet REBA
CP401257	361	-	-	-		Sweet REBA
CP401258	852	sp|Q9M1T1|SETH3_ARATH Probable arabinose 5-phosphate isomerase OS=Arabidopsis thaliana GN=SETH3 PE=2	tr|A0A0A0L7X3|A0A0A0L7X3_CUCSA Uncharacterized protein OS=Cucumis sativus GN=Csa_3G379750 PE=3	AT3G54690.1 | Symbols: | Sugar isomerase (SIS) family protein | chr3:20246586-20247810 FORWARD		Sweet REBA
CP401259	313	-	-	-		Sweet REBA
CP401260	986	-	-	-		Sweet REBA
CP401261	446	-	tr|A0A0A0K9I2|A0A0A0K9I2_CUCSA Uncharacterized protein OS=Cucumis sativus GN=Csa_6G091980 PE=4	-		Sweet REBA
CP401262	1024	-	-	-		Sweet REBA
CP401263	265	-	tr|A0A0A0L544|A0A0A0L544_CUCSA Uncharacterized protein OS=Cucumis sativus GN=Csa_3G151370 PE=3	-	GO:0003676	Sweet REBA
CP401264	260	sp|Q9SQV1|RH40_ARATH DEAD-box ATP-dependent RNA helicase 40 OS=Arabidopsis thaliana GN=RH40 PE=2	tr|A0A0A0LAH9|A0A0A0LAH9_CUCSA Uncharacterized protein OS=Cucumis sativus GN=Csa_3G151380 PE=3	AT3G06480.1 | Symbols: | DEAD box RNA helicase family protein | chr3:1985697-1989666 REVERSE	GO:0003676	Sweet REBA
CP401265	922	sp|Q66GM8|PAE10_ARATH Pectin acetylesterase 10 OS=Arabidopsis thaliana GN=PAE10 PE=2	tr|A0A0A0LVW7|A0A0A0LVW7_CUCSA Uncharacterized protein OS=Cucumis sativus GN=Csa_1G561360 PE=4	AT5G26670.1 | Symbols: | Pectinacetylesterase family protein | chr5:9318456-9320816 FORWARD	GO:0016787	Sweet REBA
CP401266	1649	-	-	-		Sweet REBA
CP401267	284	-	-	-		Sweet REBA
CP401268	745	-	-	-		Sweet REBA
CP401269	540	-	-	-		Sweet REBA
CP401270	270	sp|Q84TI3|OBE4_ARATH Protein OBERON 4 OS=Arabidopsis thaliana GN=OBE4 PE=1	tr|A0A0A0K8A2|A0A0A0K8A2_CUCSA Uncharacterized protein OS=Cucumis sativus GN=Csa_7G426550 PE=4	AT3G63500.2 | Symbols: | Protein of unknown function (DUF1423) | chr3:23446331-23449991 REVERSE		Sweet REBA
CP401271	286	-	-	-	GO:0005978,GO:0009058	Sweet REBA
CP401272	734	-	-	-		Sweet REBA
CP401273	434	-	-	-		Sweet REBA
CP401274	450	-	-	-		Sweet REBA
CP401275	441	-	-	-	GO:0030001	Sweet REBA
CP401276	1166	-	-	-		Sweet REBA
CP401277	699	sp|Q39086|SD17_ARATH Receptor-like serine/threonine-protein kinase SD1-7 OS=Arabidopsis thaliana GN=SD17 PE=1	tr|M5WN54|M5WN54_PRUPE Serine/threonine-protein kinase OS=Prunus persica GN=PRUPE_ppa016527mg PE=3	AT1G65790.1 | Symbols: ARK1, RK1 | receptor kinase 1 | chr1:24468932-24472329 FORWARD	GO:0004672,GO:0004674	Sweet REBA
CP401278	1372	sp|Q3EAR7|GLYT2_ARATH Probable glycosyltransferase At3g42180 OS=Arabidopsis thaliana GN=At3g42180 PE=2	tr|A0A0A0LJ06|A0A0A0LJ06_CUCSA Uncharacterized protein OS=Cucumis sativus GN=Csa_2G008045 PE=4	AT3G42180.1 | Symbols: | Exostosin family protein | chr3:14324300-14328644 REVERSE		Sweet REBA
CP401279	272	-	-	-		Sweet REBA
CP401280	348	-	-	-		Sweet REBA
CP401281	845	-	-	-		Sweet REBA
CP401282	343	-	-	-		Sweet REBA
CP401283	533	-	-	-	GO:0003723	Sweet REBA
CP401284	603	-	-	-		Sweet REBA
CP401285	665	-	-	-		Sweet REBA
CP401286	304	sp|A5PKH3|FAAA_BOVIN Fumarylacetoacetase OS=Bos taurus GN=FAH PE=2	tr|A0A0A0KHQ7|A0A0A0KHQ7_CUCSA Uncharacterized protein OS=Cucumis sativus GN=Csa_6G511740 PE=4	AT1G12050.1 | Symbols: | fumarylacetoacetase, putative | chr1:4072904-4075856 FORWARD	GO:0003824,GO:0004334	Sweet REBA
CP401287	292	sp|P23981|AROA1_TOBAC 3-phosphoshikimate 1-carboxyvinyltransferase 1, chloroplastic OS=Nicotiana tabacum GN=EPSPS-1 PE=2	tr|A0A0A0L4E4|A0A0A0L4E4_CUCSA 3-phosphoshikimate 1-carboxyvinyltransferase OS=Cucumis sativus GN=Csa_3G126230 PE=3	AT1G48860.1 | Symbols: | RNA 3'-terminal phosphate cyclase/enolpyruvate transferase, alpha/beta | chr1:18068892-18071331 REVERSE	GO:0003824,GO:0016765	Sweet REBA
CP401288	421	sp|B6VJS4|ROMT_VITVI Trans-resveratrol di-O-methyltransferase OS=Vitis vinifera GN=ROMT PE=1	tr|A0A0A0K1E9|A0A0A0K1E9_CUCSA Uncharacterized protein OS=Cucumis sativus GN=Csa_7G039280 PE=4	-	GO:0008168,GO:0046983	Sweet REBA
CP401289	262	-	-	-		Sweet REBA
CP401290	593	-	-	-		Sweet REBA
CP401291	298	-	-	-		Sweet REBA
CP401292	377	-	-	-		Sweet REBA
CP401293	302	-	-	-		Sweet REBA
CP401294	531	-	-	-		Sweet REBA
CP401295	268	-	-	-	GO:0000786,GO:0046982	Sweet REBA
CP401296	734	-	-	-		Sweet REBA
CP401297	267	-	-	-	GO:0003824,GO:0004722,GO:0043169	Sweet REBA
CP401298	383	-	-	-		Sweet REBA
CP401299	381	-	-	-		Sweet REBA
CP401300	507	-	-	-		Sweet REBA
CP401301	1680	sp|Q9LTS3|CKX3_ARATH Cytokinin dehydrogenase 3 OS=Arabidopsis thaliana GN=CKX3 PE=1	tr|K7LYV0|K7LYV0_SOYBN Uncharacterized protein OS=Glycine max PE=4	AT5G56970.1 | Symbols: CKX3, ATCKX3 | cytokinin oxidase 3 | chr5:23044944-23048245 REVERSE	GO:0003824,GO:0009690,GO:0016491,GO:0050660	Sweet REBA
CP401302	450	sp|Q9LK65|Y3307_ARATH Putative DUF21 domain-containing protein At3g13070, chloroplastic OS=Arabidopsis thaliana GN=CBSDUFCH1 PE=3	-	AT3G13070.1 | Symbols: | CBS domain-containing protein / transporter associated domain-containing protein | chr3:4191511-4195112 REVERSE		Sweet REBA
CP401303	409	-	-	-		Sweet REBA
CP401304	1642	-	-	-		Sweet REBA
CP401305	602	-	-	-		Sweet REBA
CP401306	461	-	-	-		Sweet REBA
CP401307	414	sp|Q9FFB3|VP241_ARATH Vacuolar protein sorting-associated protein 24 homolog 1 OS=Arabidopsis thaliana GN=VPS24-1 PE=1	tr|A0A0A0LXU7|A0A0A0LXU7_CUCSA Uncharacterized protein OS=Cucumis sativus GN=Csa_1G109340 PE=4	AT5G22950.1 | Symbols: VPS24.1 | SNF7 family protein | chr5:7681380-7682720 FORWARD	GO:0007034	Sweet REBA
CP401308	367	-	tr|A0A0A0LUQ2|A0A0A0LUQ2_CUCSA Protein disulfide-isomerase OS=Cucumis sativus GN=Csa_1G084280 PE=3	-		Sweet REBA
CP401309	542	-	-	-		Sweet REBA
CP401310	312	sp|H1A981|C7263_MEDTR 11-oxo-beta-amyrin 30-oxidase OS=Medicago truncatula GN=CYP72A63 PE=1	tr|A0A067EAJ5|A0A067EAJ5_CITSI Uncharacterized protein (Fragment) OS=Citrus sinensis GN=CISIN_1g038814mg PE=4	AT3G14690.1 | Symbols: CYP72A15 | cytochrome P450, family 72, subfamily A, polypeptide 15 | chr3:4937410-4939310 FORWARD	GO:0005506	Sweet REBA
CP401311	484	-	-	-		Sweet REBA
CP401312	562	-	tr|B9S0I3|B9S0I3_RICCO Transitional endoplasmic reticulum ATPase, putative OS=Ricinus communis GN=RCOM_1355090 PE=3	-		Sweet REBA
CP401313	394	-	tr|A0A0A0LGK8|A0A0A0LGK8_CUCSA Uncharacterized protein OS=Cucumis sativus GN=Csa_3G857030 PE=4	-	GO:0003677	Sweet REBA
CP401314	324	-	-	-		Sweet REBA
CP401315	325	-	-	-		Sweet REBA
CP401316	561	sp|Q93WJ9|KAN1_ARATH Transcription repressor KAN1 OS=Arabidopsis thaliana GN=KAN1 PE=1	-	AT5G16560.1 | Symbols: KAN, KAN1 | Homeodomain-like superfamily protein | chr5:5407365-5411092 REVERSE	GO:0003677	Sweet REBA
CP401317	558	sp|Q9C616|KAN2_ARATH Probable transcription factor KAN2 OS=Arabidopsis thaliana GN=KAN2 PE=2	tr|A0A0A0LVX9|A0A0A0LVX9_CUCSA Uncharacterized protein OS=Cucumis sativus GN=Csa_1G043000 PE=4	AT1G32240.1 | Symbols: KAN2 | Homeodomain-like superfamily protein | chr1:11625882-11630355 REVERSE	GO:0003677	Sweet REBA
CP401318	795	-	tr|A0A0A0KM82|A0A0A0KM82_CUCSA Uncharacterized protein OS=Cucumis sativus GN=Csa_5G218740 PE=4	-	GO:0006812	Sweet REBA
CP401319	408	-	-	-		Sweet REBA
CP401320	610	-	tr|A0A0A0LS80|A0A0A0LS80_CUCSA Uncharacterized protein OS=Cucumis sativus GN=Csa_1G071810 PE=4	AT4G27310.1 | Symbols: | B-box type zinc finger family protein | chr4:13675853-13676616 FORWARD	GO:0005622	Sweet REBA
CP401321	1165	-	-	-		Sweet REBA
CP401322	1532	sp|Q9LJB4|5MAT_ARATH Malonyl-CoA:anthocyanidin 5-O-glucoside-6''-O-malonyltransferase OS=Arabidopsis thaliana GN=5MAT PE=1	tr|A0A0D2NEQ5|A0A0D2NEQ5_GOSRA Uncharacterized protein OS=Gossypium raimondii GN=B456_001G265700 PE=4	AT5G39090.1 | Symbols: | HXXXD-type acyl-transferase family protein | chr5:15643612-15644958 FORWARD	GO:0016747	Sweet REBA
CP401323	411	-	-	-		Sweet REBA
CP401324	313	-	-	-		Sweet REBA
CP401325	908	sp|Q9LFP7|Y5158_ARATH Probable receptor-like protein kinase At5g15080 OS=Arabidopsis thaliana GN=At5g15080 PE=2	tr|A0A0A0LG10|A0A0A0LG10_CUCSA Uncharacterized protein OS=Cucumis sativus GN=Csa_2G007960 PE=3	AT5G15080.1 | Symbols: | Protein kinase superfamily protein | chr5:4886414-4888555 FORWARD	GO:0004672	Sweet REBA
CP401326	274	-	-	-		Sweet REBA
CP401327	367	-	-	-		Sweet REBA
CP401328	767	-	-	-	GO:0004175	Sweet REBA
CP401329	524	-	-	-	GO:0016491	Sweet REBA
CP401330	509	sp|O82268|LSH3_ARATH Protein LIGHT-DEPENDENT SHORT HYPOCOTYLS 3 OS=Arabidopsis thaliana GN=LSH3 PE=1	tr|A0A0A0LB62|A0A0A0LB62_CUCSA Uncharacterized protein OS=Cucumis sativus GN=Csa_3G383780 PE=4	AT2G31160.1 | Symbols: LSH3 | Protein of unknown function (DUF640) | chr2:13277903-13278562 FORWARD		Sweet REBA
CP401331	306	-	tr|A0A0A0KE86|A0A0A0KE86_CUCSA Uncharacterized protein OS=Cucumis sativus GN=Csa_6G422830 PE=4	-		Sweet REBA
CP401332	271	-	-	-		Sweet REBA
CP401333	564	-	-	-		Sweet REBA
CP401334	399	sp|P48981|BGAL_MALDO Beta-galactosidase OS=Malus domestica PE=1	tr|G3F3Z7|G3F3Z7_DIOKA Beta-galactosidase (Fragment) OS=Diospyros kaki PE=2	-	GO:0004553,GO:0005975	Sweet REBA
CP401335	3170	-	-	-		Sweet REBA
CP401336	974	-	-	-		Sweet REBA
CP401337	444	-	-	-		Sweet REBA
CP401338	588	-	-	-		Sweet REBA
CP401339	424	-	-	-		Sweet REBA
CP401340	697	-	-	-		Sweet REBA
CP401341	375	sp|Q56WD9|THIK2_ARATH 3-ketoacyl-CoA thiolase 2, peroxisomal OS=Arabidopsis thaliana GN=PED1 PE=1	tr|Q08375|Q08375_CUCSA Acetyl-CoA acyltransferase (3-ketoacyl-coa thiolase) OS=Cucumis sativus GN=Csa_3G133140 PE=2	AT2G33150.1 | Symbols: PKT3, PED1, KAT2 | peroxisomal 3-ketoacyl-CoA thiolase 3 | chr2:14047814-14050983 REVERSE	GO:0003824,GO:0008152	Sweet REBA
CP401342	417	-	-	-		Sweet REBA
CP401343	324	-	tr|A0A0A0KCP5|A0A0A0KCP5_CUCSA Uncharacterized protein OS=Cucumis sativus GN=Csa_6G292420 PE=4	-		Sweet REBA
CP401344	289	-	-	-		Sweet REBA
CP401345	2273	-	tr|A0A0A0KYB9|A0A0A0KYB9_CUCSA Uncharacterized protein OS=Cucumis sativus GN=Csa_4G051390 PE=4	AT5G53220.1 | Symbols: | unknown protein; Has 3099 Blast hits to 2528 proteins in 332 species: Archae - 2; Bacteria - 245; Metazoa - 1059; Fungi - 555; Plants - 177; Viruses - 49; Other Eukaryotes - 1012 (source: NCBI BLink). | chr5:21596824-21598004 FORWARD		Sweet REBA
CP401346	1004	sp|Q9FLJ2|NC100_ARATH NAC domain-containing protein 100 OS=Arabidopsis thaliana GN=NAC100 PE=2	tr|A0A0A0LPF0|A0A0A0LPF0_CUCSA Uncharacterized protein OS=Cucumis sativus GN=Csa_1G009870 PE=4	AT5G61430.1 | Symbols: ANAC100, ATNAC5, NAC100 | NAC domain containing protein 100 | chr5:24701328-24702553 REVERSE		Sweet REBA
CP401347	805	-	tr|A0A0A0KT99|A0A0A0KT99_CUCSA Uncharacterized protein OS=Cucumis sativus GN=Csa_4G003640 PE=4	AT1G02610.1 | Symbols: | RING/FYVE/PHD zinc finger superfamily protein | chr1:553181-555854 REVERSE	GO:0008270,GO:0016714	Sweet REBA
CP401348	278	-	tr|A0A0A0L081|A0A0A0L081_CUCSA Uncharacterized protein OS=Cucumis sativus GN=Csa_4G648560 PE=4	-	GO:0004672	Sweet REBA
CP401349	492	-	-	-		Sweet REBA
CP401350	328	-	-	-		Sweet REBA
CP401351	250	-	-	-		Sweet REBA
CP401352	270	-	-	-		Sweet REBA
CP401353	1372	sp|O22040|ANP1_ARATH Mitogen-activated protein kinase kinase kinase ANP1 OS=Arabidopsis thaliana GN=ANP1 PE=1	tr|A0A0A0LVK2|A0A0A0LVK2_CUCSA Uncharacterized protein OS=Cucumis sativus GN=Csa_1G532310 PE=4	AT1G07150.1 | Symbols: MAPKKK13 | mitogen-activated protein kinase kinase kinase 13 | chr1:2194279-2195778 REVERSE	GO:0004672,GO:0005524	Sweet REBA
CP401354	479	-	-	-		Sweet REBA
CP401355	368	sp|O65717|CNGC1_ARATH Cyclic nucleotide-gated ion channel 1 OS=Arabidopsis thaliana GN=CNGC1 PE=1	tr|A0A0A0L8K4|A0A0A0L8K4_CUCSA Uncharacterized protein OS=Cucumis sativus GN=Csa_3G607120 PE=4	AT5G53130.1 | Symbols: CNGC1, ATCNGC1 | cyclic nucleotide gated channel 1 | chr5:21537830-21540490 REVERSE		Sweet REBA
CP401356	308	sp|Q9FKG6|PUB52_ARATH U-box domain-containing protein 52 OS=Arabidopsis thaliana GN=PUB52 PE=2	tr|A0A0A0LS71|A0A0A0LS71_CUCSA Uncharacterized protein OS=Cucumis sativus GN=Csa_2G377920 PE=4	AT2G24370.1 | Symbols: | Protein kinase protein with adenine nucleotide alpha hydrolases-like domain | chr2:10369979-10373063 REVERSE	GO:0004672	Sweet REBA
CP401357	1328	-	-	-		Sweet REBA
CP401358	813	-	-	-		Sweet REBA
CP401359	748	-	-	-		Sweet REBA
CP401360	281	sp|Q42510|GNOM_ARATH ARF guanine-nucleotide exchange factor GNOM OS=Arabidopsis thaliana GN=GN PE=1	tr|A0A0A0LCA5|A0A0A0LCA5_CUCSA Uncharacterized protein OS=Cucumis sativus GN=Csa_3G677370 PE=4	AT1G13980.1 | Symbols: GN, VAN7, EMB30 | sec7 domain-containing protein | chr1:4789587-4794397 FORWARD		Sweet REBA
CP401361	274	sp|Q9LZH9|RL7A2_ARATH 60S ribosomal protein L7a-2 OS=Arabidopsis thaliana GN=RPL7AB PE=1	tr|M7Z930|M7Z930_TRIUA 60S ribosomal protein L7a OS=Triticum urartu GN=TRIUR3_29154 PE=4	AT3G62870.1 | Symbols: | Ribosomal protein L7Ae/L30e/S12e/Gadd45 family protein | chr3:23242862-23244273 REVERSE		Sweet REBA
CP401362	497	-	-	-		Sweet REBA
CP401363	342	-	-	-		Sweet REBA
CP401364	1390	-	tr|A0A0A0L8X4|A0A0A0L8X4_CUCSA Uncharacterized protein OS=Cucumis sativus GN=Csa_3G609260 PE=4	-	GO:0005515	Sweet REBA
CP401365	471	-	-	-		Sweet REBA
CP401366	520	-	-	-		Sweet REBA
CP401367	607	-	-	-		Sweet REBA
CP401368	348	-	-	-		Sweet REBA
CP401369	593	-	-	-		Sweet REBA
CP401370	583	-	-	-		Sweet REBA
CP401371	288	-	-	-		Sweet REBA
CP401372	447	-	-	-		Sweet REBA
CP401373	311	-	tr|A0A0A0L165|A0A0A0L165_CUCSA Uncharacterized protein OS=Cucumis sativus GN=Csa_4G179160 PE=4	-		Sweet REBA
CP401374	1370	-	-	-		Sweet REBA
CP401375	533	sp|Q2HXL0|RBOHC_SOLTU Respiratory burst oxidase homolog protein C OS=Solanum tuberosum GN=RBOHC PE=1	-	-	GO:0016491	Sweet REBA
CP401376	598	-	tr|V4UMK9|V4UMK9_9ROSI Uncharacterized protein OS=Citrus clementina GN=CICLE_v10007379mg PE=4	AT2G34930.1 | Symbols: | disease resistance family protein / LRR family protein | chr2:14737169-14739886 REVERSE	GO:0005515	Sweet REBA
CP401377	417	sp|O48682|FH4_ARATH Formin-like protein 4 OS=Arabidopsis thaliana GN=FH4 PE=1	tr|A0A0A0KVR0|A0A0A0KVR0_CUCSA Formin-like protein OS=Cucumis sativus GN=Csa_5G603920 PE=3	AT1G24150.1 | Symbols: ATFH4, FH4 | formin homologue 4 | chr1:8549518-8551910 FORWARD		Sweet REBA
CP401378	440	-	-	-		Sweet REBA
CP401379	561	-	-	-		Sweet REBA
CP401380	362	-	-	-	GO:0003746	Sweet REBA
CP401381	379	-	-	-		Sweet REBA
CP401382	522	-	-	-		Sweet REBA
CP401383	351	-	-	-		Sweet REBA
CP401384	579	-	tr|A0A0A0KUE9|A0A0A0KUE9_CUCSA Uncharacterized protein OS=Cucumis sativus GN=Csa_4G025092 PE=4	-		Sweet REBA
CP401385	258	-	-	-		Sweet REBA
CP401386	437	-	-	-		Sweet REBA
CP401387	375	-	tr|A1BQI5|A1BQI5_CUCSA Hexosyltransferase (Fragment) OS=Cucumis sativus PE=2	-		Sweet REBA
CP401388	626	-	-	-		Sweet REBA
CP401389	929	-	-	-		Sweet REBA
CP401390	498	-	-	-		Sweet REBA
CP401391	880	-	tr|A0A0A0KX40|A0A0A0KX40_CUCSA Uncharacterized protein OS=Cucumis sativus GN=Csa_4G293150 PE=4	AT5G02710.1 | Symbols: | unknown protein; LOCATED IN: chloroplast; EXPRESSED IN: 21 plant structures; EXPRESSED DURING: 13 growth stages; CONTAINS InterPro DOMAIN/s: Uncharacterised protein family UPF0153 (InterPro:IPR005358); Has 240 Blast hits to 240 proteins in 73 species: Archae - 10; Bacteria - 110; Metazoa - 0; Fungi - 0; Plants - 25; Viruses - 0; Other Eukaryotes - 95 (source: NCBI BLink).…		Sweet REBA
CP401392	265	-	-	-		Sweet REBA
CP401393	761	-	-	-		Sweet REBA
CP401394	580	-	-	-		Sweet REBA
CP401395	454	-	-	-		Sweet REBA
CP401396	749	-	-	-		Sweet REBA
CP401397	356	-	-	-	GO:0003735	Sweet REBA
CP401398	355	-	-	-	GO:0003735	Sweet REBA
CP401399	611	sp|P05116|ACCO1_SOLLC 1-aminocyclopropane-1-carboxylate oxidase 1 OS=Solanum lycopersicum GN=ACO1 PE=2	tr|A0SVL8|A0SVL8_MANES 1-amino-cyclopropane-1-carboxylic acid oxidase OS=Manihot esculenta PE=2	-		Sweet REBA
CP401400	437	-	-	-		Sweet REBA
CP401401	1138	-	tr|A0A0A0L0V3|A0A0A0L0V3_CUCSA Uncharacterized protein OS=Cucumis sativus GN=Csa_4G425730 PE=4	-		Sweet REBA
CP401402	1181	-	-	-		Sweet REBA
CP401403	387	-	-	-		Sweet REBA
CP401404	473	-	-	-		Sweet REBA
CP401405	574	-	-	-		Sweet REBA
CP401406	474	-	-	-		Sweet REBA
CP401407	298	-	-	-		Sweet REBA
CP401408	563	-	-	-		Sweet REBA
CP401409	978	-	-	-		Sweet REBA
CP401410	890	-	tr|A2V751|A2V751_MALDO MdSFBB3-alpha protein OS=Malus domestica GN=MdSFBB3-alpha PE=4	-	GO:0005515	Sweet REBA
CP401411	928	-	tr|A0A0A0KHB9|A0A0A0KHB9_CUCSA Uncharacterized protein OS=Cucumis sativus GN=Csa_6G191540 PE=4	-		Sweet REBA
CP401412	884	-	-	-		Sweet REBA
CP401413	305	-	-	-		Sweet REBA
CP401414	238	sp|Q9SQI2|GIGAN_ARATH Protein GIGANTEA OS=Arabidopsis thaliana GN=GI PE=1	tr|G1FMD4|G1FMD4_POPTN Gigantea 5 (Fragment) OS=Populus tremula GN=GI5 PE=4	AT1G22770.1 | Symbols: GI, FB | gigantea protein (GI) | chr1:8062398-8067447 FORWARD		Sweet REBA
CP401415	424	-	-	-		Sweet REBA
CP401416	284	-	-	-		Sweet REBA
CP401417	433	sp|O65570|VILI4_ARATH Villin-4 OS=Arabidopsis thaliana GN=VLN4 PE=1	tr|A0A0A0LXC2|A0A0A0LXC2_CUCSA Uncharacterized protein OS=Cucumis sativus GN=Csa_1G423300 PE=4	AT4G30160.2 | Symbols: VLN4 | villin 4 | chr4:14754528-14759511 FORWARD	GO:0003779,GO:0051015	Sweet REBA
CP401418	403	-	-	-		Sweet REBA
CP401419	241	sp|Q86HG0|GMPPA_DICDI Mannose-1-phosphate guanyltransferase alpha OS=Dictyostelium discoideum GN=gmppA PE=2	tr|A0A0A0LC79|A0A0A0LC79_CUCSA Uncharacterized protein OS=Cucumis sativus GN=Csa_3G829100 PE=4	AT1G74910.1 | Symbols: | ADP-glucose pyrophosphorylase family protein | chr1:28135770-28138456 REVERSE	GO:0009058	Sweet REBA
CP401420	547	-	-	-		Sweet REBA
CP401421	740	sp|P24922|IF5A2_NICPL Eukaryotic translation initiation factor 5A-2 OS=Nicotiana plumbaginifolia GN=EIF-5A2 PE=2	tr|A0A0A0LPT1|A0A0A0LPT1_CUCSA Eukaryotic translation initiation factor 5A OS=Cucumis sativus GN=Csa_2G382670 PE=3	-	GO:0003723	Sweet REBA
CP401422	1256	-	-	-	GO:0016021	Sweet REBA
CP401423	677	-	tr|A0A0A0LVS3|A0A0A0LVS3_CUCSA Uncharacterized protein OS=Cucumis sativus GN=Csa_1G560740 PE=4	AT5G48670.1 | Symbols: FEM111, AGL80 | AGAMOUS-like 80 | chr5:19738825-19739790 REVERSE	GO:0003677	Sweet REBA
CP401424	463	-	-	-		Sweet REBA
CP401425	428	-	-	-	GO:0006633	Sweet REBA
CP401426	512	-	tr|A0A0A0KF94|A0A0A0KF94_CUCSA Uncharacterized protein OS=Cucumis sativus GN=Csa_6G183190 PE=4	-		Sweet REBA
CP401427	1467	-	-	-		Sweet REBA
CP401428	225	-	-	-		Sweet REBA
CP401429	544	-	-	-		Sweet REBA
CP401430	396	-	-	-	GO:0005509	Sweet REBA
CP401431	300	sp|Q9MA74|SDC1_ARATH Serine decarboxylase OS=Arabidopsis thaliana GN=SDC PE=1	tr|A0A0A0K8S3|A0A0A0K8S3_CUCSA Uncharacterized protein OS=Cucumis sativus GN=Csa_6G057160 PE=3	AT1G43710.1 | Symbols: emb1075 | Pyridoxal phosphate (PLP)-dependent transferases superfamily protein | chr1:16486534-16488298 REVERSE	GO:0016831	Sweet REBA
CP401432	274	-	-	-		Sweet REBA
CP401433	1277	-	-	-		Sweet REBA
CP401434	740	-	-	-		Sweet REBA
CP401435	270	-	tr|A0A0A0L1I4|A0A0A0L1I4_CUCSA Uncharacterized protein OS=Cucumis sativus GN=Csa_3G000170 PE=4	AT5G65980.1 | Symbols: | Auxin efflux carrier family protein | chr5:26392444-26394232 FORWARD	GO:0016021	Sweet REBA
CP401436	262	-	tr|A0A0A0KLI8|A0A0A0KLI8_CUCSA Uncharacterized protein OS=Cucumis sativus GN=Csa_5G092920 PE=4	AT1G14685.3 | Symbols: BPC2, BBR/BPC2, ATBPC2 | basic pentacysteine 2 | chr1:5043086-5043925 FORWARD		Sweet REBA
CP401437	341	-	-	-		Sweet REBA
CP401438	282	-	-	-		Sweet REBA
CP401439	437	-	tr|A0A0A0KPD9|A0A0A0KPD9_CUCSA Uncharacterized protein OS=Cucumis sativus GN=Csa_5G567800 PE=4	-	GO:0004857	Sweet REBA
CP401440	268	-	-	-		Sweet REBA
CP401441	254	-	-	-		Sweet REBA
CP401442	331	-	-	-		Sweet REBA
CP401443	504	-	-	-		Sweet REBA
CP401444	1133	-	-	-		Sweet REBA
CP401445	476	sp|Q9ZQA1|PP188_ARATH Pentatricopeptide repeat-containing protein At2g36730 OS=Arabidopsis thaliana GN=PCMP-E44 PE=3	tr|A0A0A0K153|A0A0A0K153_CUCSA Uncharacterized protein OS=Cucumis sativus GN=Csa_7G007910 PE=4	AT2G36730.1 | Symbols: | Pentatricopeptide repeat (PPR) superfamily protein | chr2:15405068-15406573 REVERSE		Sweet REBA
CP401446	251	-	tr|A0A0A0K899|A0A0A0K899_CUCSA Uncharacterized protein OS=Cucumis sativus GN=Csa_7G426500 PE=3	-		Sweet REBA
CP401447	718	-	-	-		Sweet REBA
CP401448	683	-	-	-		Sweet REBA
CP401449	514	-	-	-		Sweet REBA
CP401450	1032	-	-	-		Sweet REBA
CP401451	356	-	-	-		Sweet REBA
CP401452	288	-	-	-		Sweet REBA
CP401453	345	-	tr|A0A067K2M0|A0A067K2M0_JATCU Uncharacterized protein OS=Jatropha curcas GN=JCGZ_16150 PE=4	AT2G39130.1 | Symbols: | Transmembrane amino acid transporter family protein | chr2:16323171-16326744 REVERSE		Sweet REBA
CP401454	687	-	-	AT4G24140.1 | Symbols: | alpha/beta-Hydrolases superfamily protein | chr4:12530032-12533664 REVERSE		Sweet REBA
CP401455	244	-	tr|A0A0A0KPZ7|A0A0A0KPZ7_CUCSA Uncharacterized protein OS=Cucumis sativus GN=Csa_5G590000 PE=4	AT1G67510.1 | Symbols: | Leucine-rich repeat protein kinase family protein | chr1:25297477-25300184 REVERSE		Sweet REBA
CP401456	457	-	-	-		Sweet REBA
CP401457	389	-	-	-		Sweet REBA
CP401458	670	-	-	-		Sweet REBA
CP401459	670	-	-	-		Sweet REBA
CP401460	270	-	-	-		Sweet REBA
CP401461	496	-	tr|A0A0B0NDU7|A0A0B0NDU7_GOSAR Dof zinc finger DOF2.4-like protein OS=Gossypium arboreum GN=F383_14755 PE=4	-	GO:0003677	Sweet REBA
CP401462	605	-	-	-		Sweet REBA
CP401463	467	-	-	-		Sweet REBA
CP401464	249	-	-	-		Sweet REBA
CP401465	1049	-	-	-		Sweet REBA
CP401466	413	-	-	-		Sweet REBA
CP401467	235	-	-	-		Sweet REBA
CP401468	940	-	-	-		Sweet REBA
CP401469	331	-	-	-		Sweet REBA
CP401470	357	-	-	-		Sweet REBA
CP401471	521	-	-	-	GO:0003735	Sweet REBA
CP401472	530	-	-	-		Sweet REBA
CP401473	337	-	-	-		Sweet REBA
CP401474	813	-	-	-		Sweet REBA
CP401475	349	-	tr|A0A0A0L738|A0A0A0L738_CUCSA Uncharacterized protein OS=Cucumis sativus GN=Csa_3G135020 PE=4	-		Sweet REBA
CP401476	689	-	tr|A0A0A0LKX1|A0A0A0LKX1_CUCSA Uncharacterized protein OS=Cucumis sativus GN=Csa_2G359940 PE=4	-	GO:0005509	Sweet REBA
CP401477	426	-	-	-		Sweet REBA
CP401478	827	-	-	-		Sweet REBA
CP401479	557	-	-	-		Sweet REBA
CP401480	837	-	-	-	GO:0003824,GO:0004559	Sweet REBA
CP401481	838	-	-	-		Sweet REBA
CP401482	350	-	-	-		Sweet REBA
CP401483	841	-	-	-		Sweet REBA
CP401484	717	sp|Q9LUZ9|ATL63_ARATH RING-H2 finger protein ATL63 OS=Arabidopsis thaliana GN=ATL63 PE=2	tr|A0A0A0KBL6|A0A0A0KBL6_CUCSA Uncharacterized protein OS=Cucumis sativus GN=Csa_6G182680 PE=4	AT5G58580.1 | Symbols: ATL63, TL63 | TOXICOS EN LEVADURA 63 | chr5:23676906-23677832 REVERSE	GO:0005515	Sweet REBA
CP401485	382	-	-	-		Sweet REBA
CP401486	305	-	-	-		Sweet REBA
CP401487	985	-	-	-		Sweet REBA
CP401488	574	-	-	-		Sweet REBA
CP401489	351	-	-	-		Sweet REBA
CP401490	512	-	tr|A0A0A0LRV0|A0A0A0LRV0_CUCSA Uncharacterized protein OS=Cucumis sativus GN=Csa_1G014360 PE=4	-	GO:0046872	Sweet REBA
CP401491	696	-	-	-		Sweet REBA
CP401492	400	-	-	-		Sweet REBA
CP401493	348	-	-	-		Sweet REBA
CP401494	309	-	-	-		Sweet REBA
CP401495	3534	-	-	-		Sweet REBA
CP401496	430	sp|Q54XK2|SC61A_DICDI Protein transport protein Sec61 subunit alpha OS=Dictyostelium discoideum GN=sec61a PE=3	tr|A0A059ADR6|A0A059ADR6_EUCGR Uncharacterized protein OS=Eucalyptus grandis GN=EUGRSUZ_J01340 PE=3	AT1G29310.1 | Symbols: | SecY protein transport family protein | chr1:10252662-10254526 FORWARD	GO:0015031	Sweet REBA
CP401497	536	sp|Q9SAK4|SSDH_ARATH Succinate-semialdehyde dehydrogenase, mitochondrial OS=Arabidopsis thaliana GN=ALDH5F1 PE=1	tr|A0A0A0KGA1|A0A0A0KGA1_CUCSA Uncharacterized protein OS=Cucumis sativus GN=Csa_6G135470 PE=3	AT1G79440.1 | Symbols: ALDH5F1, SSADH1, SSADH | aldehyde dehydrogenase 5F1 | chr1:29882525-29887275 REVERSE	GO:0008152	Sweet REBA
CP401498	1029	-	-	-		Sweet REBA
CP401499	539	-	-	-		Sweet REBA
CP401500	1024	sp|Q7M438|RNDI_DICDI Ribonuclease DdI OS=Dictyostelium discoideum GN=ddiA PE=1	tr|A0A0A0KS79|A0A0A0KS79_CUCSA Uncharacterized protein OS=Cucumis sativus GN=Csa_5G636520 PE=3	-	GO:0003723	Sweet REBA
CP401501	488	-	-	-		Sweet REBA
CP401502	605	-	-	-		Sweet REBA
CP401503	662	-	tr|A0A0A0KZP0|A0A0A0KZP0_CUCSA Uncharacterized protein OS=Cucumis sativus GN=Csa_4G638390 PE=4	-		Sweet REBA
CP401504	916	-	-	-		Sweet REBA
CP401505	684	-	-	-		Sweet REBA
CP401506	2496	-	-	-		Sweet REBA
CP401507	323	-	-	-		Sweet REBA
CP401508	1430	-	-	-		Sweet REBA
CP401509	569	-	tr|A0A0A0LPP4|A0A0A0LPP4_CUCSA Uncharacterized protein OS=Cucumis sativus GN=Csa_1G015755 PE=4	-	GO:0003677,GO:0003700	Sweet REBA
CP401510	457	-	-	-	GO:0003743	Sweet REBA
CP401511	802	-	-	-		Sweet REBA
CP401512	292	-	tr|A0A0A0KHV9|A0A0A0KHV9_CUCSA Uncharacterized protein OS=Cucumis sativus GN=Csa_6G486670 PE=4	-	GO:0003677	Sweet REBA
CP401513	1814	-	tr|A5BN97|A5BN97_VITVI Putative uncharacterized protein OS=Vitis vinifera GN=VITISV_009103 PE=4	-		Sweet REBA
CP401514	625	-	-	-		Sweet REBA
CP401515	1131	-	tr|A0A0A0L5Q1|A0A0A0L5Q1_CUCSA Uncharacterized protein OS=Cucumis sativus GN=Csa_3G118040 PE=4	AT3G60450.1 | Symbols: | Phosphoglycerate mutase family protein | chr3:22340982-22342187 FORWARD		Sweet REBA
CP401516	854	-	tr|Q5ZN70|Q5ZN70_CUCSA Proton-exporting ATPase (Fragment) OS=Cucumis sativus GN=ha2 PE=2	AT4G30190.2 | Symbols: HA2 | H(+)-ATPase 2 | chr4:14770820-14775920 REVERSE		Sweet REBA
CP401517	417	-	-	-		Sweet REBA
CP401518	248	-	-	-		Sweet REBA
CP401519	580	-	-	-		Sweet REBA
CP401520	292	-	tr|A0A0A0KBQ3|A0A0A0KBQ3_CUCSA Uncharacterized protein OS=Cucumis sativus GN=Csa_6G188130 PE=4	AT5G59210.1 | Symbols: | myosin heavy chain-related | chr5:23890802-23893619 REVERSE		Sweet REBA
CP401521	261	-	tr|A0A0A0LAD6|A0A0A0LAD6_CUCSA Uncharacterized protein OS=Cucumis sativus GN=Csa_3G223330 PE=4	AT3G11450.1 | Symbols: | DnaJ domain ;Myb-like DNA-binding domain | chr3:3605459-3607402 REVERSE		Sweet REBA
CP401522	242	-	tr|A0A0A0KLR3|A0A0A0KLR3_CUCSA Uncharacterized protein OS=Cucumis sativus GN=Csa_5G138460 PE=4	-		Sweet REBA
CP401523	643	-	-	-		Sweet REBA
CP401524	480	-	-	AT5G24320.2 | Symbols: | Transducin/WD40 repeat-like superfamily protein | chr5:8284858-8287651 REVERSE	GO:0005515	Sweet REBA
CP401525	1063	-	-	-		Sweet REBA
CP401526	564	-	-	-	GO:0009522	Sweet REBA
CP401527	380	-	tr|A0A0A0LRU5|A0A0A0LRU5_CUCSA Uncharacterized protein OS=Cucumis sativus GN=Csa_1G073000 PE=4	-		Sweet REBA
CP401528	339	-	-	-		Sweet REBA
CP401529	226	-	-	-		Sweet REBA
CP401530	243	sp|Q940U6|FLU_ARATH Protein FLUORESCENT IN BLUE LIGHT, chloroplastic OS=Arabidopsis thaliana GN=FLU PE=1	tr|A0A0A0L9E8|A0A0A0L9E8_CUCSA Uncharacterized protein OS=Cucumis sativus GN=Csa_3G645960 PE=4	AT3G14110.3 | Symbols: FLU | Tetratricopeptide repeat (TPR)-like superfamily protein | chr3:4676222-4677602 REVERSE	GO:0005515	Sweet REBA
CP401531	838	-	tr|A0A0A0LTX8|A0A0A0LTX8_CUCSA Uncharacterized protein OS=Cucumis sativus GN=Csa_1G275920 PE=4	-	GO:0003700	Sweet REBA
CP401532	380	-	-	-		Sweet REBA
CP401533	617	-	-	-		Sweet REBA
CP401534	546	-	-	-		Sweet REBA
CP401535	303	-	-	-		Sweet REBA
CP401536	326	-	-	-		Sweet REBA
CP401537	332	-	-	-		Sweet REBA
CP401538	199	-	-	-		Sweet REBA
CP401539	456	-	-	-	GO:0003735	Sweet REBA
CP401540	900	-	-	-		Sweet REBA
CP401541	542	-	-	-		Sweet REBA
CP401542	359	sp|O81092|ALL3_OLEEU Polcalcin Ole e 3 OS=Olea europaea GN=OLE3 PE=1	tr|A0A0A0L775|A0A0A0L775_CUCSA Putative calcium-binding protein CML28 OS=Cucumis sativus GN=Csa_3G345360 PE=4	AT3G03430.1 | Symbols: | Calcium-binding EF-hand family protein | chr3:814481-814732 FORWARD	GO:0005509	Sweet REBA
CP401543	782	-	-	-		Sweet REBA
CP401544	396	-	-	-		Sweet REBA
CP401545	1196	-	tr|A0A0A0L3H7|A0A0A0L3H7_CUCSA Uncharacterized protein OS=Cucumis sativus GN=Csa_4G638520 PE=4	AT5G42680.1 | Symbols: | Protein of unknown function, DUF617 | chr5:17114640-17115356 FORWARD		Sweet REBA
CP401546	610	-	-	-		Sweet REBA
CP401547	1177	sp|Q9LIG0|Y3136_ARATH Clavaminate synthase-like protein At3g21360 OS=Arabidopsis thaliana GN=At3g21360 PE=1	tr|A0A0A0KV15|A0A0A0KV15_CUCSA Uncharacterized protein OS=Cucumis sativus GN=Csa_5G577420 PE=4	AT3G21360.1 | Symbols: | 2-oxoglutarate (2OG) and Fe(II)-dependent oxygenase superfamily protein | chr3:7522865-7524036 FORWARD	GO:0016491	Sweet REBA
CP401548	325	-	-	-		Sweet REBA
CP401549	239	-	-	-		Sweet REBA
CP401550	292	sp|Q9P7J5|YJNA_SCHPO Uncharacterized AAA domain-containing protein C24B10.10c OS=Schizosaccharomyces pombe (strain 972 / ATCC 24843) GN=SPCC24B10.10c PE=3	tr|A0A0A0LJV7|A0A0A0LJV7_CUCSA Uncharacterized protein OS=Cucumis sativus GN=Csa_2G317420 PE=3	AT1G64110.2 | Symbols: | P-loop containing nucleoside triphosphate hydrolases superfamily protein | chr1:23796887-23801255 REVERSE	GO:0005524	Sweet REBA
CP401551	972	-	-	-		Sweet REBA
CP401552	343	-	tr|A0A0A0LWB5|A0A0A0LWB5_CUCSA Uncharacterized protein OS=Cucumis sativus GN=Csa_1G575060 PE=4	-		Sweet REBA
CP401553	550	-	tr|A0A0A0LC75|A0A0A0LC75_CUCSA Uncharacterized protein OS=Cucumis sativus GN=Csa_3G651880 PE=4	-		Sweet REBA
CP401554	1815	-	-	-		Sweet REBA
CP401555	418	-	-	-		Sweet REBA
CP401556	323	-	-	AT2G04280.1 | Symbols: | unknown protein; FUNCTIONS IN: molecular_function unknown; INVOLVED IN: biological_process unknown; EXPRESSED IN: 24 plant structures; EXPRESSED DURING: 13 growth stages; BEST Arabidopsis thaliana protein match is: unknown protein (TAIR:AT4G12700.1); Has 130 Blast hits to 130 proteins in 16 species: Archae - 0; Bacteria - 0; Metazoa - 0; Fungi - 0; Plants - 124; Viruses -…		Sweet REBA
CP401557	476	-	-	-		Sweet REBA
CP401558	410	-	tr|A0A0A0K2C1|A0A0A0K2C1_CUCSA Uncharacterized protein OS=Cucumis sativus GN=Csa_7G047970 PE=4	-		Sweet REBA
CP401559	313	-	-	-		Sweet REBA
CP401560	842	-	-	-		Sweet REBA
CP401561	494	-	-	-		Sweet REBA
CP401562	1177	-	tr|A0A097IYN6|A0A097IYN6_CUCSA BHLH transcription factor OS=Cucumis sativus GN=Csa5G156220 PE=2	-	GO:0003677,GO:0046983	Sweet REBA
CP401563	565	-	-	-		Sweet REBA
CP401564	792	-	-	-		Sweet REBA
CP401565	789	-	-	-		Sweet REBA
CP401566	227	-	-	-		Sweet REBA
CP401567	364	-	-	-		Sweet REBA
CP401568	317	-	-	-		Sweet REBA
CP401569	544	-	-	-		Sweet REBA
CP401570	282	-	-	-		Sweet REBA
CP401571	549	-	-	-		Sweet REBA
CP401572	852	-	-	-		Sweet REBA
CP401573	538	-	tr|A0A0A0KLC3|A0A0A0KLC3_CUCSA Uncharacterized protein OS=Cucumis sativus GN=Csa_6G516800 PE=4	AT4G05150.1 | Symbols: | Octicosapeptide/Phox/Bem1p family protein | chr4:2660339-2662675 FORWARD	GO:0005515	Sweet REBA
CP401574	536	sp|Q84WV9|QPCT_ARATH Glutaminyl-peptide cyclotransferase OS=Arabidopsis thaliana GN=QCT PE=1	tr|A0A0A0L9W8|A0A0A0L9W8_CUCSA Uncharacterized protein OS=Cucumis sativus GN=Csa_3G183940 PE=4	AT4G25720.1 | Symbols: ATQC, QC, QCT | glutaminyl cyclase | chr4:13099929-13102470 REVERSE		Sweet REBA
CP401575	403	-	-	-		Sweet REBA
CP401576	224	-	-	-		Sweet REBA
CP401577	1996	-	-	-		Sweet REBA
CP401578	305	-	-	-		Sweet REBA
CP401579	443	-	tr|M5WL55|M5WL55_PRUPE Uncharacterized protein OS=Prunus persica GN=PRUPE_ppa017640mg PE=4	-	GO:0046983	Sweet REBA
CP401580	442	-	-	-		Sweet REBA
CP401581	2181	sp|Q9FWW5|Y1215_ARATH WEB family protein At1g12150 OS=Arabidopsis thaliana GN=At1g12150 PE=2	tr|A0A0A0LVM1|A0A0A0LVM1_CUCSA Uncharacterized protein OS=Cucumis sativus GN=Csa_1G172600 PE=4	AT1G12150.1 | Symbols: | Plant protein of unknown function (DUF827) | chr1:4123530-4125328 REVERSE		Sweet REBA
CP401582	1550	-	tr|A0A0A0KYD0|A0A0A0KYD0_CUCSA Uncharacterized protein OS=Cucumis sativus GN=Csa_4G051490 PE=4	-		Sweet REBA
CP401583	839	sp|Q8VYX0|ILL6_ARATH IAA-amino acid hydrolase ILR1-like 6 OS=Arabidopsis thaliana GN=ILL6 PE=2	tr|A0A0A0KDD2|A0A0A0KDD2_CUCSA Uncharacterized protein OS=Cucumis sativus GN=Csa_6G384060 PE=4	AT1G44350.1 | Symbols: ILL6 | IAA-leucine resistant (ILR)-like gene 6 | chr1:16834749-16838201 REVERSE		Sweet REBA
CP401584	338	-	tr|A0A0A0K916|A0A0A0K916_CUCSA Uncharacterized protein OS=Cucumis sativus GN=Csa_7G392400 PE=4	-		Sweet REBA
CP401585	418	-	-	-		Sweet REBA
CP401586	813	-	tr|A0A0A0K4A0|A0A0A0K4A0_CUCSA Uncharacterized protein OS=Cucumis sativus GN=Csa_7G068570 PE=4	AT4G31980.1 | Symbols: | unknown protein; CONTAINS InterPro DOMAIN/s: Protein of unknown function DUF247, plant (InterPro:IPR004158), Protein of unknown function DUF862, eukaryotic (InterPro:IPR008580); BEST Arabidopsis thaliana protein match is: Plant protein of unknown function (DUF247) (TAIR:AT5G11290.1); Has 1967 Blast hits to 1844 proteins in 183 species: Archae - 0; Bacteria - 6; Metazoa - …		Sweet REBA
CP401587	360	sp|Q9S9U1|LRK71_ARATH L-type lectin-domain containing receptor kinase VII.1 OS=Arabidopsis thaliana GN=LECRK71 PE=2	tr|A0A067JB33|A0A067JB33_JATCU Uncharacterized protein OS=Jatropha curcas GN=JCGZ_21448 PE=3	AT4G04960.1 | Symbols: | Concanavalin A-like lectin protein kinase family protein | chr4:2533096-2535156 FORWARD	GO:0030246	Sweet REBA
CP401588	379	-	-	-		Sweet REBA
CP401589	494	-	-	-		Sweet REBA
CP401590	1322	-	-	-		Sweet REBA
CP401591	304	-	-	-		Sweet REBA
CP401592	335	-	-	-		Sweet REBA
CP401593	553	-	-	-		Sweet REBA
CP401594	328	-	-	-		Sweet REBA
CP401595	1785	-	-	-		Sweet REBA
CP401596	481	-	-	-		Sweet REBA
CP401597	314	-	tr|A0A0A0LQT8|A0A0A0LQT8_CUCSA Uncharacterized protein OS=Cucumis sativus GN=Csa_1G045830 PE=4	AT1G24130.1 | Symbols: | Transducin/WD40 repeat-like superfamily protein | chr1:8534183-8535430 REVERSE	GO:0005515	Sweet REBA
CP401598	536	sp|F4JWR0|ACR2_ARATH ACT domain-containing protein ACR2 OS=Arabidopsis thaliana GN=ACR2 PE=3	tr|A0A0A0LH89|A0A0A0LH89_CUCSA Uncharacterized protein OS=Cucumis sativus GN=Csa_3G876050 PE=4	AT5G25320.1 | Symbols: | ACT-like superfamily protein | chr5:8787403-8789530 REVERSE		Sweet REBA
CP401599	1009	-	tr|A0A0A0KLZ3|A0A0A0KLZ3_CUCSA Uncharacterized protein OS=Cucumis sativus GN=Csa_6G523380 PE=4	AT2G34530.1 | Symbols: | unknown protein; FUNCTIONS IN: molecular_function unknown; INVOLVED IN: biological_process unknown; LOCATED IN: endomembrane system; EXPRESSED IN: flower; EXPRESSED DURING: petal differentiation and expansion stage; BEST Arabidopsis thaliana protein match is: unknown protein (TAIR:AT2G34540.2); Has 35333 Blast hits to 34131 proteins in 2444 species: Archae - 798; Bacteria…	GO:0005515	Sweet REBA
CP401600	956	-	-	-		Sweet REBA
CP401601	493	-	-	-		Sweet REBA
CP401602	1974	sp|O49298|PME6_ARATH Probable pectinesterase/pectinesterase inhibitor 6 OS=Arabidopsis thaliana GN=PME6 PE=2	tr|A0A0A0KUU2|A0A0A0KUU2_CUCSA Pectinesterase OS=Cucumis sativus GN=Csa_5G568300 PE=3	AT1G23200.1 | Symbols: | Plant invertase/pectin methylesterase inhibitor superfamily | chr1:8227236-8229400 FORWARD	GO:0004857,GO:0005618	Sweet REBA
CP401603	274	-	tr|A0A0A0K2P3|A0A0A0K2P3_CUCSA Uncharacterized protein OS=Cucumis sativus GN=Csa_7G073750 PE=4	-		Sweet REBA
CP401604	486	-	-	-		Sweet REBA
CP401605	473	-	-	-		Sweet REBA
CP401606	532	-	-	-		Sweet REBA
CP401607	1047	-	-	-		Sweet REBA
CP401608	953	-	-	-		Sweet REBA
CP401609	526	sp|Q9FN05|PSL5_ARATH Probable glucan 1,3-alpha-glucosidase OS=Arabidopsis thaliana GN=PSL5 PE=1	tr|A0A0A0LJZ9|A0A0A0LJZ9_CUCSA Uncharacterized protein OS=Cucumis sativus GN=Csa_2G338840 PE=3	AT5G63840.1 | Symbols: RSW3, PSL5 | Glycosyl hydrolases family 31 protein | chr5:25545056-25548922 FORWARD		Sweet REBA
CP401610	993	sp|Q9FHE4|BRG1_ARATH BOI-related E3 ubiquitin-protein ligase 1 OS=Arabidopsis thaliana GN=BRG1 PE=1	tr|A0A0A0M3V5|A0A0A0M3V5_CUCSA Uncharacterized protein OS=Cucumis sativus GN=Csa_1G707120 PE=4	AT5G45100.1 | Symbols: | SBP (S-ribonuclease binding protein) family protein | chr5:18218769-18219741 FORWARD	GO:0005515	Sweet REBA
CP401611	754	-	-	-		Sweet REBA
CP401612	1056	-	-	-		Sweet REBA
CP401613	280	sp|Q6K669|AMPL2_ORYSJ Leucine aminopeptidase 2, chloroplastic OS=Oryza sativa subsp. japonica GN=Os02g0794700 PE=2	-	AT2G24200.1 | Symbols: | Cytosol aminopeptidase family protein | chr2:10287017-10289450 REVERSE	GO:0004177	Sweet REBA
CP401614	627	-	-	-		Sweet REBA
CP401615	722	-	-	-		Sweet REBA
CP401616	1432	-	-	-	GO:0030246	Sweet REBA
CP401617	610	-	-	-		Sweet REBA
CP401618	1363	-	-	-		Sweet REBA
CP401619	419	-	-	-		Sweet REBA
CP401620	1005	sp|Q9SAH5|PLMT_ARATH Phosphatidyl-N-methylethanolamine N-methyltransferase OS=Arabidopsis thaliana GN=PLMT PE=2	tr|A0A0B0MVI6|A0A0B0MVI6_GOSAR Putative methylene-fatty-acyl-phospholipid synthase OS=Gossypium arboreum GN=F383_32328 PE=4	AT1G80860.2 | Symbols: ATPLMT, PLMT | phospholipid N-methyltransferase | chr1:30388432-30389284 REVERSE	GO:0006644	Sweet REBA
CP401621	788	-	-	-		Sweet REBA
CP401622	725	-	-	-		Sweet REBA
CP401623	642	-	-	-		Sweet REBA
CP401624	267	sp|Q9ZR72|AB1B_ARATH ABC transporter B family member 1 OS=Arabidopsis thaliana GN=ABCB1 PE=1	tr|A0A0A0LE22|A0A0A0LE22_CUCSA Multidrug resistance protein 1, 2 OS=Cucumis sativus GN=Csa_3G740250 PE=3	AT2G36910.1 | Symbols:	GO:0005524	Sweet REBA
CP401625	939	sp|P52578|IFRH_SOLTU Isoflavone reductase homolog OS=Solanum tuberosum PE=2	tr|A0A061E0W6|A0A061E0W6_THECC NmrA-like negative transcriptional regulator family protein OS=Theobroma cacao GN=TCM_006861 PE=4	AT4G39230.1 | Symbols: | NmrA-like negative transcriptional regulator family protein | chr4:18266024-18267604 REVERSE		Sweet REBA
CP401626	582	-	-	-		Sweet REBA
CP401627	353	-	-	-		Sweet REBA
CP401628	811	sp|Q84KJ6|AMT31_ORYSJ Ammonium transporter 3 member 1 OS=Oryza sativa subsp. japonica GN=AMT3-1 PE=2	tr|M5Y958|M5Y958_PRUPE Ammonium transporter OS=Prunus persica GN=AMT PE=2	AT2G38290.1 | Symbols: ATAMT2, AMT2;1, AMT2 | ammonium transporter 2 | chr2:16039672-16042291 REVERSE	GO:0008519	Sweet REBA
CP401629	1177	sp|Q6RVV4|TIC32_PEA Short-chain dehydrogenase TIC 32, chloroplastic OS=Pisum sativum GN=TIC32 PE=1	tr|A0A0A0LD76|A0A0A0LD76_CUCSA Uncharacterized protein OS=Cucumis sativus GN=Csa_3G734860 PE=4	AT5G02540.1 | Symbols: | NAD(P)-binding Rossmann-fold superfamily protein | chr5:568609-570720 FORWARD	GO:0008152	Sweet REBA
CP401630	1200	-	-	-	GO:0003824,GO:0006520,GO:0016831	Sweet REBA
CP401631	400	-	-	-		Sweet REBA
CP401632	895	-	-	-		Sweet REBA
CP401633	283	-	-	-		Sweet REBA
CP401634	423	-	-	-		Sweet REBA
CP401635	355	-	tr|A0A0A0LWH4|A0A0A0LWH4_CUCSA Uncharacterized protein OS=Cucumis sativus GN=Csa_1G257930 PE=4	AT4G30845.1 | Symbols: | unknown protein; FUNCTIONS IN: molecular_function unknown; INVOLVED IN: biological_process unknown; LOCATED IN: chloroplast; Has 16 Blast hits to 16 proteins in 8 species: Archae - 0; Bacteria - 0; Metazoa - 0; Fungi - 0; Plants - 16; Viruses - 0; Other Eukaryotes - 0 (source: NCBI BLink). | chr4:15019895-15020319 FORWARD		Sweet REBA
CP401636	835	-	-	-		Sweet REBA
CP401637	949	-	-	-		Sweet REBA
CP401638	619	-	-	-		Sweet REBA
CP401639	1806	sp|Q9FWA3|6GPD3_ARATH 6-phosphogluconate dehydrogenase, decarboxylating 3 OS=Arabidopsis thaliana GN=At3g02360 PE=2	tr|A0A061ENH4|A0A061ENH4_THECC 6-phosphogluconate dehydrogenase, decarboxylating OS=Theobroma cacao GN=TCM_019085 PE=3	AT3G02360.2 | Symbols: | 6-phosphogluconate dehydrogenase family protein | chr3:482498-483958 FORWARD	GO:0004616,GO:0016491,GO:0055114	Sweet REBA
CP401640	269	-	-	-		Sweet REBA
CP401641	351	-	tr|A0A0A0KWH9|A0A0A0KWH9_CUCSA Uncharacterized protein OS=Cucumis sativus GN=Csa_4G196810 PE=4	-		Sweet REBA
CP401642	404	-	-	-		Sweet REBA
CP401643	1168	-	tr|A0A0A0LW84|A0A0A0LW84_CUCSA Uncharacterized protein OS=Cucumis sativus GN=Csa_1G194720 PE=4	AT1G12030.1 | Symbols: | Protein of unknown function (DUF506) | chr1:4064751-4066319 REVERSE		Sweet REBA
CP401644	314	-	-	-		Sweet REBA
CP401645	704	-	-	-		Sweet REBA
CP401646	312	sp|P69317|UBIQ_LUPPO Ubiquitin OS=Lupinus polyphyllus PE=3	-	AT4G05050.1 | Symbols: UBQ11 | ubiquitin 11 | chr4:2588271-2588960 REVERSE	GO:0005515	Sweet REBA
CP401647	347	-	-	-		Sweet REBA
CP401648	1086	-	tr|A0A0A0KVZ1|A0A0A0KVZ1_CUCSA Uncharacterized protein OS=Cucumis sativus GN=Csa_4G011030 PE=4	AT2G43540.1 | Symbols: | unknown protein; FUNCTIONS IN: molecular_function unknown; INVOLVED IN: N-terminal protein myristoylation; LOCATED IN: cellular_component unknown; EXPRESSED IN: 22 plant structures; EXPRESSED DURING: 13 growth stages; Has 27 Blast hits to 27 proteins in 12 species: Archae - 0; Bacteria - 0; Metazoa - 0; Fungi - 0; Plants - 27; Viruses - 0; Other Eukaryotes - 0 (source: NC…		Sweet REBA
CP401649	714	-	-	-		Sweet REBA
CP401650	344	-	-	-		Sweet REBA
CP401651	412	-	-	-		Sweet REBA
CP401652	453	-	-	-	GO:0008152	Sweet REBA
CP401653	372	-	tr|A0A0A0KRZ1|A0A0A0KRZ1_CUCSA Carbonyl reductase OS=Cucumis sativus GN=Csa_5G589270 PE=3	AT3G59710.1 | Symbols: | NAD(P)-binding Rossmann-fold superfamily protein | chr3:22055220-22057156 REVERSE	GO:0008152	Sweet REBA
CP401654	591	-	-	-		Sweet REBA
CP401655	377	-	tr|A0A0A0KYF4|A0A0A0KYF4_CUCSA Uncharacterized protein OS=Cucumis sativus GN=Csa_4G430820 PE=4	-		Sweet REBA
CP401656	540	-	-	-		Sweet REBA
CP401657	245	-	-	-		Sweet REBA
CP401658	1275	-	-	-	GO:0016020	Sweet REBA
CP401659	814	sp|Q9LYG9|MSL10_ARATH Mechanosensitive ion channel protein 10 OS=Arabidopsis thaliana GN=MSL10 PE=1	tr|A0A0A0LYZ9|A0A0A0LYZ9_CUCSA Uncharacterized protein OS=Cucumis sativus GN=Csa_1G595830 PE=4	AT5G12080.1 | Symbols: MSL10, ATMSL10 | mechanosensitive channel of small conductance-like 10 | chr5:3898182-3900923 REVERSE	GO:0016020	Sweet REBA
CP401660	249	-	-	-		Sweet REBA
CP401661	2202	-	-	-		Sweet REBA
CP401662	278	sp|Q0DHF6|PDC1_ORYSJ Pyruvate decarboxylase 1 OS=Oryza sativa subsp. japonica GN=PDC1 PE=2	tr|A0A060IU95|A0A060IU95_CUCME Pyruvate decarboxylase OS=Cucumis melo GN=PDC2 PE=2	AT5G54960.1 | Symbols: PDC2 | pyruvate decarboxylase-2 | chr5:22310858-22312681 REVERSE		Sweet REBA
CP401663	446	sp|Q9FFK6|NUP88_ARATH Nuclear pore complex protein NUP88 OS=Arabidopsis thaliana GN=NUP88 PE=1	tr|A0A0A0KLW8|A0A0A0KLW8_CUCSA Uncharacterized protein OS=Cucumis sativus GN=Csa_5G202340 PE=4	AT5G05680.1 | Symbols: MOS7 | nuclear pore complex protein-related | chr5:1698365-1702475 FORWARD		Sweet REBA
CP401664	335	-	-	-		Sweet REBA
CP401665	484	-	tr|A0A0A0LW71|A0A0A0LW71_CUCSA Uncharacterized protein OS=Cucumis sativus GN=Csa_1G186620 PE=4	-		Sweet REBA
CP401666	781	-	-	-		Sweet REBA
CP401667	710	-	-	-	GO:0005622	Sweet REBA
CP401668	629	-	-	-		Sweet REBA
CP401669	647	-	-	-		Sweet REBA
CP401670	735	-	-	-		Sweet REBA
CP401671	848	-	-	-		Sweet REBA
CP401672	539	-	tr|A0A0A0KAZ5|A0A0A0KAZ5_CUCSA Uncharacterized protein OS=Cucumis sativus GN=Csa_7G451330 PE=3	-		Sweet REBA
CP401673	306	-	-	-		Sweet REBA
CP401674	402	-	-	-		Sweet REBA
CP401675	762	-	-	-		Sweet REBA
CP401676	599	-	-	-		Sweet REBA
CP401677	506	-	-	-		Sweet REBA
CP401678	1479	-	-	-		Sweet REBA
CP401679	1322	-	-	-		Sweet REBA
CP401680	693	-	tr|A0A0A0K3W1|A0A0A0K3W1_CUCSA Uncharacterized protein OS=Cucumis sativus GN=Csa_7G051440 PE=4	-		Sweet REBA
CP401681	1209	-	-	-		Sweet REBA
CP401682	300	-	-	-		Sweet REBA
CP401683	1373	-	tr|A0A0A0KE11|A0A0A0KE11_CUCSA Uncharacterized protein OS=Cucumis sativus GN=Csa_6G403590 PE=4	AT1G10380.1 | Symbols: | Putative membrane lipoprotein | chr1:3400706-3402110 FORWARD	GO:0030247	Sweet REBA
CP401684	1276	sp|Q94ID2|IPT5_ARATH Adenylate isopentenyltransferase 5, chloroplastic OS=Arabidopsis thaliana GN=IPT5 PE=1	tr|A0A0A0KHK3|A0A0A0KHK3_CUCSA Uncharacterized protein OS=Cucumis sativus GN=Csa_6G237640 PE=4	AT5G19040.1 | Symbols: ATIPT5, IPT5 | isopentenyltransferase 5 | chr5:6362389-6363381 REVERSE	GO:0008033	Sweet REBA
CP401685	857	-	-	-		Sweet REBA
CP401686	716	-	-	-	GO:0005506	Sweet REBA
CP401687	510	-	-	-		Sweet REBA
CP401688	400	-	-	-		Sweet REBA
CP401689	615	-	-	-		Sweet REBA
CP401690	484	-	-	-		Sweet REBA
CP401691	723	-	tr|A0A0A0LWJ0|A0A0A0LWJ0_CUCSA Uncharacterized protein OS=Cucumis sativus GN=Csa_1G369490 PE=4	-		Sweet REBA
CP401692	510	-	-	-	GO:0010215	Sweet REBA
CP401693	845	-	-	-		Sweet REBA
CP401694	475	-	-	-		Sweet REBA
CP401695	1239	-	-	-	GO:0003950	Sweet REBA
CP401696	728	-	-	-		Sweet REBA
CP401697	1739	-	tr|A0A0A0L101|A0A0A0L101_CUCSA Uncharacterized protein OS=Cucumis sativus GN=Csa_3G002500 PE=4	-	GO:0005515,GO:0046872	Sweet REBA
CP401698	335	-	-	-		Sweet REBA
CP401699	554	-	tr|A0A0A0KL63|A0A0A0KL63_CUCSA Uncharacterized protein OS=Cucumis sativus GN=Csa_6G513560 PE=4	-		Sweet REBA
CP401700	969	-	-	-		Sweet REBA
CP401701	944	-	-	-		Sweet REBA
CP401702	375	-	tr|A0A0A0LZI3|A0A0A0LZI3_CUCSA Uncharacterized protein OS=Cucumis sativus GN=Csa_1G385560 PE=4	-		Sweet REBA
CP401703	1071	-	-	-		Sweet REBA
CP401704	301	-	-	-		Sweet REBA
CP401705	328	-	-	-		Sweet REBA
CP401706	1213	-	tr|S0BDY7|S0BDY7_CUCSA GA 20-oxidase OS=Cucumis sativus GN=GA20ox3 PE=2	-	GO:0005506,GO:0016491	Sweet REBA
CP401707	1387	sp|O81415|PME39_ARATH Probable pectinesterase/pectinesterase inhibitor 39 OS=Arabidopsis thaliana GN=PME39 PE=2	tr|A0A0A0L1M3|A0A0A0L1M3_CUCSA Pectinesterase OS=Cucumis sativus GN=Csa_4G260430 PE=3	AT4G02300.1 | Symbols: | Plant invertase/pectin methylesterase inhibitor superfamily | chr4:1009366-1013034 REVERSE	GO:0005618	Sweet REBA
CP401708	1959	-	-	-		Sweet REBA
CP401709	899	sp|P50346|RLA0_SOYBN 60S acidic ribosomal protein P0 OS=Glycine max PE=2	tr|A0A0A0LV50|A0A0A0LV50_CUCSA Uncharacterized protein OS=Cucumis sativus GN=Csa_1G530120 PE=3	AT3G09200.1 | Symbols: | Ribosomal protein L10 family protein | chr3:2823364-2825020 REVERSE	GO:0005622,GO:0042254	Sweet REBA
CP401710	327	-	-	-		Sweet REBA
CP401711	269	-	-	-		Sweet REBA
CP401712	582	-	-	-		Sweet REBA
CP401713	288	sp|Q43846|SSY3_SOLTU Soluble starch synthase 3, chloroplastic/amyloplastic OS=Solanum tuberosum GN=SS3 PE=1	tr|A0A0A0LUS8|A0A0A0LUS8_CUCSA Uncharacterized protein OS=Cucumis sativus GN=Csa_1G062920 PE=3	AT1G11720.2 | Symbols: SS3 | starch synthase 3 | chr1:3951597-3956840 FORWARD	GO:2001070	Sweet REBA
CP401714	375	-	-	-		Sweet REBA
CP401715	1411	-	tr|A0A0A0LFQ1|A0A0A0LFQ1_CUCSA Uncharacterized protein OS=Cucumis sativus GN=Csa_2G000220 PE=4	AT1G69610.1 | Symbols: | Protein of unknown function (DUF1666) | chr1:26186954-26189349 FORWARD	GO:0003735	Sweet REBA
CP401716	278	sp|Q7XHZ0|HFB4B_ORYSJ Heat stress transcription factor B-4b OS=Oryza sativa subsp. japonica GN=HSFB4B PE=1	tr|A0A0A0M2Y7|A0A0A0M2Y7_CUCSA Uncharacterized protein OS=Cucumis sativus GN=Csa_1G629180 PE=3	AT1G46264.1 | Symbols: AT-HSFB4, HSFB4, SCZ | heat shock transcription factor B4 | chr1:17224904-17226183 FORWARD	GO:0003700	Sweet REBA
CP401717	946	-	-	-		Sweet REBA
CP401718	958	-	-	-		Sweet REBA
CP401719	919	-	tr|A0A0A0LLC9|A0A0A0LLC9_CUCSA Uncharacterized protein OS=Cucumis sativus GN=Csa_2G360800 PE=4	AT4G19390.1 | Symbols: | Uncharacterised protein family (UPF0114) | chr4:10574903-10576355 REVERSE		Sweet REBA
CP401720	326	-	-	-		Sweet REBA
CP401721	512	-	-	-		Sweet REBA
CP401722	468	-	-	-		Sweet REBA
CP401723	370	-	-	-	GO:0005515	Sweet REBA
CP401724	313	-	-	-		Sweet REBA
CP401725	573	-	-	-		Sweet REBA
CP401726	613	-	-	-		Sweet REBA
CP401727	729	-	tr|A0A0A0K1Y0|A0A0A0K1Y0_CUCSA Calcium ion binding protein OS=Cucumis sativus GN=Csa_7G037620 PE=4	-	GO:0005509	Sweet REBA
CP401728	756	-	tr|A0A0A0KAM6|A0A0A0KAM6_CUCSA Pectinesterase OS=Cucumis sativus GN=Csa_7G447990 PE=3	-	GO:0005618	Sweet REBA
CP401729	225	-	-	-	GO:0003735	Sweet REBA
CP401730	1668	-	-	-	GO:0003735	Sweet REBA
CP401731	2494	sp|Q84MA3|PP345_ARATH Pentatricopeptide repeat-containing protein At4g32430, mitochondrial OS=Arabidopsis thaliana GN=PCMP-E40 PE=2	tr|A0A0A0LWF3|A0A0A0LWF3_CUCSA Uncharacterized protein OS=Cucumis sativus GN=Csa_1G320370 PE=4	AT4G32430.1 | Symbols: | Pentatricopeptide repeat (PPR) superfamily protein | chr4:15652982-15655273 FORWARD	GO:0005515	Sweet REBA
CP401732	436	-	-	-		Sweet REBA
CP401733	630	-	-	-		Sweet REBA
CP401734	887	-	-	-		Sweet REBA
CP401735	1191	-	-	-		Sweet REBA
CP401736	1120	-	-	-		Sweet REBA
CP401737	962	-	-	-		Sweet REBA
CP401738	422	-	-	-	GO:0006486	Sweet REBA
CP401739	550	-	tr|Q2V8I8|Q2V8I8_CUCMA Aspartic acid proteinase inhibitor (Fragment) OS=Cucurbita maxima GN=API PE=4	-		Sweet REBA
CP401740	382	-	-	-		Sweet REBA
CP401741	419	-	tr|A0A0A0KGB6|A0A0A0KGB6_CUCSA Uncharacterized protein OS=Cucumis sativus GN=Csa_6G490770 PE=4	-		Sweet REBA
CP401742	924	-	tr|A0A0A0LZY5|A0A0A0LZY5_CUCSA Uncharacterized protein OS=Cucumis sativus GN=Csa_1G633400 PE=4	AT5G22120.1 | Symbols: | unknown protein; FUNCTIONS IN: molecular_function unknown; INVOLVED IN: biological_process unknown; LOCATED IN: cellular_component unknown; EXPRESSED IN: cultured cell; Has 30201 Blast hits to 17322 proteins in 780 species: Archae - 12; Bacteria - 1396; Metazoa - 17338; Fungi - 3422; Plants - 5037; Viruses - 0; Other Eukaryotes - 2996 (source: NCBI BLink). | chr5:7334612-…	GO:0000166	Sweet REBA
CP401743	451	-	-	-		Sweet REBA
CP401744	459	-	-	-		Sweet REBA
CP401745	671	-	-	-		Sweet REBA
CP401746	1780	-	-	-		Sweet REBA
CP401747	831	sp|P49249|IN22_MAIZE IN2-2 protein OS=Zea mays GN=IN2-2 PE=2	tr|A0A0A0KTW8|A0A0A0KTW8_CUCSA Uncharacterized protein OS=Cucumis sativus GN=Csa_4G012460 PE=4	AT1G60710.1 | Symbols: ATB2 | NAD(P)-linked oxidoreductase superfamily protein | chr1:22355073-22356627 REVERSE	GO:0016491	Sweet REBA
CP401748	232	-	-	-		Sweet REBA
CP401749	606	-	-	-		Sweet REBA
CP401750	610	-	-	-		Sweet REBA
CP401751	735	sp|Q9LV58|MBF1C_ARATH Multiprotein-bridging factor 1c OS=Arabidopsis thaliana GN=MBF1C PE=1	tr|A0A0A0LFV9|A0A0A0LFV9_CUCSA Uncharacterized protein OS=Cucumis sativus GN=Csa_2G004720 PE=4	AT3G24500.1 | Symbols: MBF1C, ATMBF1C | multiprotein bridging factor 1C | chr3:8918755-8919201 FORWARD	GO:0003677,GO:0043565	Sweet REBA
CP401752	808	-	-	-		Sweet REBA
CP401753	503	sp|F4JVB8|RADL1_ARATH Protein RADIALIS-like 1 OS=Arabidopsis thaliana GN=RL1 PE=2	tr|A0A0A0K3K0|A0A0A0K3K0_CUCSA Uncharacterized protein OS=Cucumis sativus GN=Csa_7G168060 PE=4	AT4G39250.1 | Symbols: ATRL1, RSM2, RL1 | RAD-like 1 | chr4:18271457-18271857 REVERSE	GO:0003677	Sweet REBA
CP401754	522	-	-	-		Sweet REBA
CP401755	544	-	-	-		Sweet REBA
CP401756	354	-	-	-	GO:0003677	Sweet REBA
CP401757	819	-	-	-		Sweet REBA
CP401758	425	-	-	-		Sweet REBA
CP401759	398	-	-	-		Sweet REBA
CP401760	431	sp|Q5PP70|NTM1_ARATH Alpha N-terminal protein methyltransferase 1 OS=Arabidopsis thaliana GN=At5g44450 PE=2	tr|A0A0A0KIY9|A0A0A0KIY9_CUCSA Uncharacterized protein OS=Cucumis sativus GN=Csa_6G525730 PE=4	AT5G44450.1 | Symbols: | methyltransferases | chr5:17914360-17916017 REVERSE	GO:0006480	Sweet REBA
CP401761	777	-	-	-		Sweet REBA
CP401762	703	-	-	-	GO:0005634	Sweet REBA
CP401763	1695	-	-	-		Sweet REBA
CP401764	331	-	-	-	GO:0005525	Sweet REBA
CP401765	525	-	-	-		Sweet REBA
CP401766	1229	-	-	-		Sweet REBA
CP401767	535	-	-	-		Sweet REBA
CP401768	525	-	-	-		Sweet REBA
CP401769	709	-	tr|A0A0A0LGY2|A0A0A0LGY2_CUCSA Uncharacterized protein OS=Cucumis sativus GN=Csa_3G807310 PE=4	AT2G42110.1 | Symbols: | unknown protein; Has 27 Blast hits to 27 proteins in 11 species: Archae - 0; Bacteria - 0; Metazoa - 0; Fungi - 0; Plants - 25; Viruses - 0; Other Eukaryotes - 2 (source: NCBI BLink). | chr2:17562234-17562732 REVERSE		Sweet REBA
CP401770	2381	-	-	-	GO:0016714	Sweet REBA
CP401771	2095	-	-	-		Sweet REBA
CP401772	538	-	-	-		Sweet REBA
CP401773	404	sp|Q42342|CYB5E_ARATH Cytochrome b5 isoform E OS=Arabidopsis thaliana GN=CYTB5-E PE=1	tr|A0A0A0KN46|A0A0A0KN46_CUCSA Uncharacterized protein OS=Cucumis sativus GN=Csa_5G139160 PE=3	AT5G53560.1 | Symbols: ATB5-A, B5 #2, ATCB5-E, CB5-E | cytochrome B5 isoform E | chr5:21759628-21760353 FORWARD	GO:0020037	Sweet REBA
CP401774	346	-	tr|A0A0A0KKI3|A0A0A0KKI3_CUCSA Uncharacterized protein OS=Cucumis sativus GN=Csa_5G152980 PE=4	AT4G23440.1 | Symbols: | Disease resistance protein (TIR-NBS class) | chr4:12237765-12240659 FORWARD		Sweet REBA
CP401775	1371	-	-	-		Sweet REBA
CP401776	825	-	-	-		Sweet REBA
CP401777	385	-	-	-		Sweet REBA
CP401778	492	-	-	-		Sweet REBA
CP401779	1449	-	-	-		Sweet REBA
CP401780	291	-	-	-		Sweet REBA
CP401781	897	-	-	-		Sweet REBA
CP401782	1487	-	-	-		Sweet REBA
CP401783	509	-	-	-		Sweet REBA
CP401784	1357	-	-	-		Sweet REBA
CP401785	248	-	-	-		Sweet REBA
CP401786	393	-	-	-		Sweet REBA
CP401787	940	-	-	-		Sweet REBA
CP401788	663	-	-	-		Sweet REBA
CP401789	340	-	-	-		Sweet REBA
CP401790	436	-	-	-		Sweet REBA
CP401791	1535	-	tr|A0A0A0K8D3|A0A0A0K8D3_CUCSA Uncharacterized protein OS=Cucumis sativus GN=Csa_7G428810 PE=4	AT3G12650.1 | Symbols: | unknown protein; FUNCTIONS IN: molecular_function unknown; INVOLVED IN: biological_process unknown; LOCATED IN: mitochondrion; EXPRESSED IN: 23 plant structures; EXPRESSED DURING: 15 growth stages; Has 31 Blast hits to 31 proteins in 12 species: Archae - 0; Bacteria - 0; Metazoa - 0; Fungi - 0; Plants - 31; Viruses - 0; Other Eukaryotes - 0 (source: NCBI BLink). | chr3:40…		Sweet REBA
CP401792	2222	-	tr|A5C4A7|A5C4A7_VITVI Putative uncharacterized protein OS=Vitis vinifera GN=VITISV_008518 PE=4	-	GO:0003677	Sweet REBA
CP401793	981	-	-	-		Sweet REBA
CP401794	510	-	-	-		Sweet REBA
CP401795	2496	-	tr|A5APK3|A5APK3_VITVI Putative uncharacterized protein OS=Vitis vinifera GN=VITISV_015958 PE=4	-		Sweet REBA
CP401796	463	-	-	-		Sweet REBA
CP401797	295	-	-	-		Sweet REBA
CP401798	927	-	-	-		Sweet REBA
CP401799	1020	sp|Q9LDJ3|EXP12_ARATH Expansin-A12 OS=Arabidopsis thaliana GN=EXPA12 PE=2	tr|A0A0A0L6M1|A0A0A0L6M1_CUCSA Uncharacterized protein OS=Cucumis sativus GN=Csa_3G104900 PE=3	AT3G15370.1 | Symbols: ATEXPA12, EXP12, ATEXP12, ATHEXP ALPHA 1.24, EXPA12 | expansin 12 | chr3:5190649-5191982 FORWARD	GO:0005576,GO:0009664	Sweet REBA
CP401800	398	-	tr|V7BV94|V7BV94_PHAVU Xyloglucan endotransglucosylase/hydrolase OS=Phaseolus vulgaris GN=PHAVU_005G111300g PE=3	-	GO:0005618	Sweet REBA
CP401801	2492	-	tr|M5X4S0|M5X4S0_PRUPE Uncharacterized protein (Fragment) OS=Prunus persica GN=PRUPE_ppa021750mg PE=4	-		Sweet REBA
CP401802	795	-	-	-		Sweet REBA
CP401803	1025	-	-	-		Sweet REBA
CP401804	382	-	-	-		Sweet REBA
CP401805	763	-	-	-	GO:0005509	Sweet REBA
CP401806	412	-	-	-		Sweet REBA
CP401807	466	-	-	-		Sweet REBA
CP401808	322	-	-	-		Sweet REBA
CP401809	426	-	-	-	GO:0005515	Sweet REBA
CP401810	776	-	-	-		Sweet REBA
CP401811	2174	-	-	-		Sweet REBA
CP401812	1007	-	-	-		Sweet REBA
CP401813	799	-	tr|A0A0A0LPR8|A0A0A0LPR8_CUCSA Uncharacterized protein OS=Cucumis sativus GN=Csa_2G373500 PE=4	AT2G25770.1 | Symbols: | Polyketide cyclase/dehydrase and lipid transport superfamily protein | chr2:10992987-10993490 FORWARD		Sweet REBA
CP401814	990	-	-	-		Sweet REBA
CP401815	1035	-	-	-		Sweet REBA
CP401816	215	-	-	-		Sweet REBA
CP401817	343	-	-	-		Sweet REBA
CP401818	424	-	-	-	GO:0005737	Sweet REBA
CP401819	252	-	-	-		Sweet REBA
CP401820	380	-	-	-		Sweet REBA
CP401821	1157	-	-	-		Sweet REBA
CP401822	543	-	tr|A0A0A0LX79|A0A0A0LX79_CUCSA Uncharacterized protein OS=Cucumis sativus GN=Csa_1G600230 PE=4	-		Sweet REBA
CP401823	1300	-	-	-		Sweet REBA
CP401824	551	-	-	-		Sweet REBA
CP401825	225	-	-	-		Sweet REBA
CP401826	1430	-	-	-		Sweet REBA
CP401827	591	sp|P54768|TYDC1_PAPSO Tyrosine/DOPA decarboxylase 1 OS=Papaver somniferum GN=TYDC1 PE=2	tr|A0A0A0LVR1|A0A0A0LVR1_CUCSA Uncharacterized protein OS=Cucumis sativus GN=Csa_1G537330 PE=3	AT2G20340.1 | Symbols: | Pyridoxal phosphate (PLP)-dependent transferases superfamily protein | chr2:8779804-8782490 FORWARD	GO:0003824,GO:0006520,GO:0016831	Sweet REBA
CP401828	434	-	-	-		Sweet REBA
CP401829	802	-	-	-		Sweet REBA
CP401830	903	-	-	-		Sweet REBA
CP401831	672	-	tr|A0A0A0LH04|A0A0A0LH04_CUCSA Uncharacterized protein OS=Cucumis sativus GN=Csa_2G034670 PE=4	AT1G09310.1 | Symbols: | Protein of unknown function, DUF538 | chr1:3009109-3009648 FORWARD		Sweet REBA
CP401832	575	-	-	-		Sweet REBA
CP401833	720	-	-	-		Sweet REBA
CP401834	275	-	-	-		Sweet REBA
CP401835	301	-	-	-		Sweet REBA
CP401836	604	-	-	-		Sweet REBA
CP401837	1343	-	-	-		Sweet REBA
CP401838	1142	-	tr|A0A0A0KME8|A0A0A0KME8_CUCSA Uncharacterized protein OS=Cucumis sativus GN=Csa_5G261720 PE=4	AT2G35640.1 | Symbols: | Homeodomain-like superfamily protein | chr2:14982835-14984182 FORWARD	GO:0003677	Sweet REBA
CP401839	541	-	-	-		Sweet REBA
CP401840	638	-	-	-		Sweet REBA
CP401841	686	-	-	-		Sweet REBA
CP401842	1186	-	-	-		Sweet REBA
CP401843	528	-	-	-		Sweet REBA
CP401844	578	-	-	-		Sweet REBA
CP401845	1585	sp|Q9MAT2|PPR10_ARATH Pentatricopeptide repeat-containing protein At1g04840 OS=Arabidopsis thaliana GN=PCMP-H64 PE=2	tr|A0A0A0LI86|A0A0A0LI86_CUCSA Uncharacterized protein OS=Cucumis sativus GN=Csa_2G139850 PE=4	AT1G04840.1 | Symbols: | Tetratricopeptide repeat (TPR)-like superfamily protein | chr1:1362867-1364962 REVERSE	GO:0005515,GO:0008270	Sweet REBA
CP401846	2086	-	-	-		Sweet REBA
CP401847	286	-	-	-		Sweet REBA
CP401848	323	-	-	-		Sweet REBA
CP401849	496	-	-	-		Sweet REBA
CP401850	819	-	tr|B9N451|B9N451_POPTR Invertase/pectin methylesterase inhibitor family protein OS=Populus trichocarpa GN=POPTR_0005s00890g PE=4	-	GO:0004857	Sweet REBA
CP401851	1057	sp|Q8LBF7|SWET7_ARATH Bidirectional sugar transporter SWEET7 OS=Arabidopsis thaliana GN=SWEET7 PE=2	tr|A0A0A0KNR4|A0A0A0KNR4_CUCSA Uncharacterized protein OS=Cucumis sativus GN=Csa_5G148830 PE=4	AT4G10850.1 | Symbols: SWEET7, AtSWEET7 | Nodulin MtN3 family protein | chr4:6675068-6676718 FORWARD	GO:0016021	Sweet REBA
CP401852	1064	sp|O80915|PR1B4_ARATH PRA1 family protein B4 OS=Arabidopsis thaliana GN=PRA1B4 PE=1	tr|A0A0A0KXP8|A0A0A0KXP8_CUCSA Uncharacterized protein OS=Cucumis sativus GN=Csa_4G314420 PE=4	AT2G38360.1 | Symbols: PRA1.B4 | prenylated RAB acceptor 1.B4 | chr2:16069840-16070502 REVERSE		Sweet REBA
CP401853	2176	-	-	-		Sweet REBA
CP401854	966	-	-	-		Sweet REBA
CP401855	1112	sp|O49662|AHL24_ARATH AT-hook motif nuclear-localized protein 24 OS=Arabidopsis thaliana GN=AHL24 PE=2	-	AT4G22810.1 | Symbols: | Predicted AT-hook DNA-binding family protein | chr4:11984432-11985406 FORWARD		Sweet REBA
CP401856	813	-	tr|A0A0A0LHA7|A0A0A0LHA7_CUCSA Uncharacterized protein OS=Cucumis sativus GN=Csa_3G817710 PE=4	-		Sweet REBA
CP401857	402	-	-	-		Sweet REBA
CP401858	448	-	-	-		Sweet REBA
CP401859	391	-	-	-		Sweet REBA
CP401860	298	-	-	-		Sweet REBA
CP401861	743	-	-	-		Sweet REBA
CP401862	289	-	-	-	GO:0006281	Sweet REBA
CP401863	1173	sp|Q8VXX4|RFC3_ARATH Replication factor C subunit 3 OS=Arabidopsis thaliana GN=RFC3 PE=2	tr|A0A0A0L960|A0A0A0L960_CUCSA Uncharacterized protein OS=Cucumis sativus GN=Csa_3G127040 PE=4	AT5G27740.1 | Symbols: EMB161, EMB2775, EMB251, RFC3 | ATPase family associated with various cellular activities (AAA) | chr5:9823831-9826869 FORWARD	GO:0003677	Sweet REBA
CP401864	1029	-	tr|A0A0A0KJD8|A0A0A0KJD8_CUCSA Uncharacterized protein OS=Cucumis sativus GN=Csa_5G139180 PE=4	-		Sweet REBA
CP401865	1122	-	-	-		Sweet REBA
CP401866	349	-	-	-		Sweet REBA
CP401867	450	-	-	-		Sweet REBA
CP401868	524	-	-	-		Sweet REBA
CP401869	534	-	-	-		Sweet REBA
CP401870	755	sp|Q8S9M4|PP198_ARATH Pentatricopeptide repeat-containing protein At2g41080 OS=Arabidopsis thaliana GN=PCMP-H29 PE=2	tr|M5WV15|M5WV15_PRUPE Uncharacterized protein OS=Prunus persica GN=PRUPE_ppa023564mg PE=4	-		Sweet REBA
CP401871	946	-	-	-		Sweet REBA
CP401872	1722	-	tr|A0A061ERH2|A0A061ERH2_THECC Uncharacterized protein OS=Theobroma cacao GN=TCM_021877 PE=4	AT2G37730.1 | Symbols: | Protein of unknown function (DUF604) | chr2:15822186-15824538 REVERSE		Sweet REBA
CP401873	753	sp|Q6NNI3|LSH1_ARATH Protein LIGHT-DEPENDENT SHORT HYPOCOTYLS 1 OS=Arabidopsis thaliana GN=LSH1 PE=1	tr|M5W052|M5W052_PRUPE Uncharacterized protein OS=Prunus persica GN=PRUPE_ppa011331mg PE=4	AT5G28490.1 | Symbols: LSH1 | Protein of unknown function (DUF640) | chr5:10454541-10455113 REVERSE		Sweet REBA
CP401874	745	-	-	-		Sweet REBA
CP401875	400	-	-	-		Sweet REBA
CP401876	642	-	tr|A0A0A0K926|A0A0A0K926_CUCSA Uncharacterized protein OS=Cucumis sativus GN=Csa_7G446760 PE=4	-		Sweet REBA
CP401877	640	-	-	-		Sweet REBA
CP401878	758	-	-	-		Sweet REBA
CP401879	993	-	-	-		Sweet REBA
CP401880	1029	sp|P52706|MDL1_PRUSE (R)-mandelonitrile lyase 1 OS=Prunus serotina GN=MDL1 PE=1	tr|A0A0A0LZU8|A0A0A0LZU8_CUCSA Uncharacterized protein OS=Cucumis sativus GN=Csa_1G627390 PE=3	AT1G73050.1 | Symbols: | Glucose-methanol-choline (GMC) oxidoreductase family protein | chr1:27476565-27478534 REVERSE	GO:0016491,GO:0016614	Sweet REBA
CP401881	2076	-	tr|A0A0A0KA54|A0A0A0KA54_CUCSA Uncharacterized protein OS=Cucumis sativus GN=Csa_7G372860 PE=4	AT5G48500.1 | Symbols: | unknown protein; BEST Arabidopsis thaliana protein match is: unknown protein (TAIR:AT2G10930.1); Has 30201 Blast hits to 17322 proteins in 780 species: Archae - 12; Bacteria - 1396; Metazoa - 17338; Fungi - 3422; Plants - 5037; Viruses - 0; Other Eukaryotes - 2996 (source: NCBI BLink). | chr5:19653235-19654017 FORWARD		Sweet REBA
CP401882	857	-	-	-		Sweet REBA
CP401883	310	-	-	-		Sweet REBA
CP401884	582	-	-	-		Sweet REBA
CP401885	981	-	tr|A0A0A0KSX8|A0A0A0KSX8_CUCSA Uncharacterized protein OS=Cucumis sativus GN=Csa_5G606790 PE=4	-		Sweet REBA
CP401886	750	-	tr|A0A0A0LEB3|A0A0A0LEB3_CUCSA Uncharacterized protein OS=Cucumis sativus GN=Csa_3G877590 PE=4	-		Sweet REBA
CP401887	384	-	-	-		Sweet REBA
CP401888	453	-	-	-		Sweet REBA
CP401889	412	-	-	-		Sweet REBA
CP401890	676	-	-	-		Sweet REBA
CP401891	1209	-	-	-		Sweet REBA
CP401892	385	-	-	-		Sweet REBA
CP401893	682	sp|F4K657|BL1S2_ARATH Biogenesis of lysosome-related organelles complex 1 subunit 2 OS=Arabidopsis thaliana GN=BLOS2 PE=1	tr|A0A0A0KW18|A0A0A0KW18_CUCSA Uncharacterized protein OS=Cucumis sativus GN=Csa_4G123360 PE=4	AT5G49550.1 | Symbols: BLOS2 | Putative homolog of mammalian BLOC-1 Subunit 2. Protein - protein interaction with BLOS1. | chr5:20106702-20107156 REVERSE		Sweet REBA
CP401894	858	-	-	-		Sweet REBA
CP401895	1702	-	tr|A0A0A0KBD8|A0A0A0KBD8_CUCSA Uncharacterized protein OS=Cucumis sativus GN=Csa_6G007410 PE=4	AT4G01140.1 | Symbols: | Protein of unknown function (DUF1191) | chr4:491012-491932 REVERSE		Sweet REBA
CP401896	1674	-	-	-		Sweet REBA
CP401897	579	-	-	-		Sweet REBA
CP401898	782	-	-	-		Sweet REBA
CP401899	833	sp|Q9LIS2|RBG4_ARATH Glycine-rich RNA-binding protein 4, mitochondrial OS=Arabidopsis thaliana GN=RBG4 PE=2	tr|A0A0A0LQB7|A0A0A0LQB7_CUCSA Uncharacterized protein OS=Cucumis sativus GN=Csa_2G416100 PE=4	AT3G08000.1 | Symbols: | RNA-binding (RRM/RBD/RNP motifs) family protein | chr3:2555034-2555829 REVERSE	GO:0000166,GO:0003676	Sweet REBA
CP401900	320	-	-	-		Sweet REBA
CP401901	348	-	-	-		Sweet REBA
CP401902	679	-	-	-		Sweet REBA
CP401903	789	-	-	-		Sweet REBA
CP401904	482	sp|Q9SS48|SDP6_ARATH Glycerol-3-phosphate dehydrogenase SDP6, mitochondrial OS=Arabidopsis thaliana GN=SDP6 PE=1	tr|A0A0D2V036|A0A0D2V036_GOSRA Glycerol-3-phosphate dehydrogenase OS=Gossypium raimondii GN=B456_012G005900 PE=3	AT3G10370.1 | Symbols: SDP6 | FAD-dependent oxidoreductase family protein | chr3:3216502-3219027 FORWARD		Sweet REBA
CP401905	1666	-	tr|A0A0A0K7U0|A0A0A0K7U0_CUCSA Uncharacterized protein OS=Cucumis sativus GN=Csa_7G398110 PE=4	AT1G02816.1 | Symbols: | Protein of unknown function, DUF538 | chr1:621637-622137 FORWARD		Sweet REBA
CP401906	758	-	-	-		Sweet REBA
CP401907	459	sp|O49859|C82A4_SOYBN Cytochrome P450 82A4 OS=Glycine max GN=CYP82A4 PE=2	tr|A0A0A0LG04|A0A0A0LG04_CUCSA Uncharacterized protein OS=Cucumis sativus GN=Csa_3G852630 PE=3	AT4G31950.1 | Symbols: CYP82C3 | cytochrome P450, family 82, subfamily C, polypeptide 3 | chr4:15455163-15457090 FORWARD	GO:0005506,GO:0016705	Sweet REBA
CP401908	611	-	-	-	GO:0003677	Sweet REBA
CP401909	557	-	-	-		Sweet REBA
CP401910	656	sp|Q9SZN7|HIP26_ARATH Heavy metal-associated isoprenylated plant protein 26 OS=Arabidopsis thaliana GN=HIPP26 PE=1	tr|A0A0A0KHB4|A0A0A0KHB4_CUCSA Uncharacterized protein OS=Cucumis sativus GN=Csa_6G507130 PE=4	AT5G66110.1 | Symbols: HIPP27 | Heavy metal transport/detoxification superfamily protein | chr5:26430245-26430778 FORWARD	GO:0030001	Sweet REBA
CP401911	495	-	-	-		Sweet REBA
CP401912	374	-	-	-		Sweet REBA
CP401913	420	-	tr|A0A0A0L5W7|A0A0A0L5W7_CUCSA Universal stress protein OS=Cucumis sativus GN=Csa_3G166280 PE=4	-		Sweet REBA
CP401914	1757	-	tr|A0A0A0L6E5|A0A0A0L6E5_CUCSA MATE efflux family protein OS=Cucumis sativus GN=Csa_3G180310 PE=3	AT4G23030.1 | Symbols: | MATE efflux family protein | chr4:12072857-12074365 FORWARD	GO:0006855	Sweet REBA
CP401915	1139	-	tr|A0A0A0K8W4|A0A0A0K8W4_CUCSA Uncharacterized protein OS=Cucumis sativus GN=Csa_7G389490 PE=4	-		Sweet REBA
CP401916	2009	-	-	-		Sweet REBA
CP401917	1014	-	tr|A0A0A0K7Z4|A0A0A0K7Z4_CUCSA Uncharacterized protein OS=Cucumis sativus GN=Csa_7G405950 PE=4	-		Sweet REBA
CP401918	868	-	-	-	GO:0003735	Sweet REBA
CP401919	410	-	-	-		Sweet REBA
CP401920	658	-	-	-		Sweet REBA
CP401921	564	-	-	-	GO:0008168	Sweet REBA
CP401922	793	-	tr|B7FM93|B7FM93_MEDTR Putative uncharacterized protein OS=Medicago truncatula PE=2	-		Sweet REBA
CP401923	632	-	-	-	GO:0046912	Sweet REBA
CP401924	236	-	tr|A0A0A0L0H0|A0A0A0L0H0_CUCSA Uncharacterized protein OS=Cucumis sativus GN=Csa_4G285680 PE=4	AT2G25760.2 | Symbols: | Protein kinase family protein | chr2:10985118-10988652 REVERSE		Sweet REBA
CP401925	464	-	-	-		Sweet REBA
CP401926	440	-	-	-		Sweet REBA
CP401927	445	-	tr|A0A0A0L045|A0A0A0L045_CUCSA Uncharacterized protein OS=Cucumis sativus GN=Csa_4G331080 PE=4	-	GO:0006629	Sweet REBA
CP401928	302	-	-	-		Sweet REBA
CP401929	639	-	-	-		Sweet REBA
CP401930	777	-	-	-		Sweet REBA
CP401931	294	-	-	-		Sweet REBA
CP401932	876	-	-	-		Sweet REBA
CP401933	407	sp|Q69UI1|RS132_ORYSJ 40S ribosomal protein S13-2 OS=Oryza sativa subsp. japonica GN=Os08g0117300 PE=1	tr|M0S0H4|M0S0H4_MUSAM Uncharacterized protein OS=Musa acuminata subsp. malaccensis PE=3	AT4G00100.1 | Symbols: ATRPS13A, RPS13, PFL2, RPS13A | ribosomal protein S13A | chr4:37172-38123 FORWARD	GO:0003735	Sweet REBA
CP401934	606	-	-	-		Sweet REBA
CP401935	331	-	-	-		Sweet REBA
CP401936	479	-	tr|A0A0A0KZA4|A0A0A0KZA4_CUCSA Patellin-3 OS=Cucumis sativus GN=Csa_4G509540 PE=4	-		Sweet REBA
CP401937	257	-	-	-		Sweet REBA
CP401938	309	-	-	-		Sweet REBA
CP401939	734	-	-	-		Sweet REBA
CP401940	592	-	-	-		Sweet REBA
CP401941	1134	-	tr|A0A0A0KX91|A0A0A0KX91_CUCSA Uncharacterized protein OS=Cucumis sativus GN=Csa_4G056550 PE=4	AT5G45320.1 | Symbols: | FUNCTIONS IN: molecular_function unknown; INVOLVED IN: biological_process unknown; LOCATED IN: endomembrane system; EXPRESSED IN: inflorescence meristem, root, flower; EXPRESSED DURING: petal differentiation and expansion stage; CONTAINS InterPro DOMAIN/s: Late embryogenesis abundant protein, group 2 (InterPro:IPR004864); BEST Arabidopsis thaliana protein match is: unknow…		Sweet REBA
CP401942	576	-	-	-		Sweet REBA
CP401943	476	-	-	-		Sweet REBA
CP401944	246	-	-	-	GO:0000275	Sweet REBA
CP401945	294	-	-	-		Sweet REBA
CP401946	451	-	-	-		Sweet REBA
CP401947	567	-	-	-		Sweet REBA
CP401948	1349	-	-	-		Sweet REBA
CP401949	298	-	-	-		Sweet REBA
CP401950	270	sp|O48556|IPYR_MAIZE Soluble inorganic pyrophosphatase OS=Zea mays GN=IPP PE=2	tr|A0A0A0KAI4|A0A0A0KAI4_CUCSA Uncharacterized protein OS=Cucumis sativus GN=Csa_6G095940 PE=3	AT1G01050.1 | Symbols: AtPPa1, PPa1 | pyrophosphorylase 1 | chr1:31382-32670 REVERSE	GO:0000287	Sweet REBA
CP401951	298	-	tr|A0A0A0KH62|A0A0A0KH62_CUCSA Uncharacterized protein OS=Cucumis sativus GN=Csa_6G511070 PE=4	-	GO:0006355	Sweet REBA
CP401952	1076	-	-	-		Sweet REBA
CP401953	730	-	-	-		Sweet REBA
CP401954	299	-	-	-		Sweet REBA
CP401955	296	-	-	-		Sweet REBA
CP401956	635	-	-	-	GO:0003677,GO:0003700	Sweet REBA
CP401957	243	-	-	-		Sweet REBA
CP401958	697	-	-	-		Sweet REBA
CP401959	224	-	-	-	GO:0005094	Sweet REBA
CP401960	269	-	-	-		Sweet REBA
CP401961	905	-	-	-		Sweet REBA
CP401962	984	-	-	-		Sweet REBA
CP401963	468	-	-	-		Sweet REBA
CP401964	365	-	-	-		Sweet REBA
CP401965	674	-	-	-		Sweet REBA
CP401966	629	-	-	-		Sweet REBA
CP401967	438	-	-	-	GO:0008168	Sweet REBA
CP401968	876	-	tr|A0A0A0KYE1|A0A0A0KYE1_CUCSA Uncharacterized protein OS=Cucumis sativus GN=Csa_4G052080 PE=4	-		Sweet REBA
CP401969	699	-	-	-		Sweet REBA
CP401970	484	-	-	-		Sweet REBA
CP401971	455	-	-	-		Sweet REBA
CP401972	839	-	-	-		Sweet REBA
CP401973	414	-	-	-		Sweet REBA
CP401974	447	-	-	-		Sweet REBA
CP401975	238	-	-	-		Sweet REBA
CP401976	337	-	-	-		Sweet REBA
CP401977	1154	-	-	-	GO:0005215	Sweet REBA
CP401978	480	-	-	-		Sweet REBA
CP401979	1904	-	-	-	GO:0005515	Sweet REBA
CP401980	428	-	-	-		Sweet REBA
CP401981	289	-	tr|A0A0A0LIW0|A0A0A0LIW0_CUCSA Uncharacterized protein OS=Cucumis sativus GN=Csa_2G031720 PE=4	-	GO:0008290	Sweet REBA
CP401982	783	-	tr|A0A061GD93|A0A061GD93_THECC Senescence-related gene 1, putative OS=Theobroma cacao GN=TCM_029576 PE=3	-		Sweet REBA
CP401983	434	-	-	-		Sweet REBA
CP401984	1861	-	-	-		Sweet REBA
CP401985	1695	-	tr|A0A0A0LRM5|A0A0A0LRM5_CUCSA Uncharacterized protein OS=Cucumis sativus GN=Csa_1G064670 PE=4	-	GO:0008289	Sweet REBA
CP401986	2219	-	-	-		Sweet REBA
CP401987	338	-	-	-		Sweet REBA
CP401988	600	-	-	-		Sweet REBA
CP401989	764	-	-	-		Sweet REBA
CP401990	290	-	-	-		Sweet REBA
CP401991	783	sp|A1L4Y2|ADHL3_ARATH Alcohol dehydrogenase-like 3 OS=Arabidopsis thaliana GN=At1g32780 PE=2	tr|A0A0A0KJU7|A0A0A0KJU7_CUCSA Uncharacterized protein OS=Cucumis sativus GN=Csa_5G147470 PE=3	AT1G32780.1 | Symbols: | GroES-like zinc-binding dehydrogenase family protein | chr1:11869977-11872595 REVERSE	GO:0008270,GO:0055114	Sweet REBA
CP401992	531	-	-	-		Sweet REBA
CP401993	435	sp|Q94AP3|WAT1_ARATH Protein WALLS ARE THIN 1 OS=Arabidopsis thaliana GN=WAT1 PE=1	tr|A0A0A0LGF9|A0A0A0LGF9_CUCSA Auxin-induced protein 5NG4 OS=Cucumis sativus GN=Csa_3G865390 PE=4	AT1G75500.1 | Symbols: WAT1 | Walls Are Thin 1 | chr1:28338282-28340091 REVERSE	GO:0016020,GO:0016021	Sweet REBA
CP401994	456	-	-	-		Sweet REBA
CP401995	465	sp|Q7XIV8|HAK9_ORYSJ Probable potassium transporter 9 OS=Oryza sativa subsp. japonica GN=HAK9 PE=2	tr|A0A0A0KSJ0|A0A0A0KSJ0_CUCSA Potassium transporter OS=Cucumis sativus GN=Csa_5G220400 PE=3	AT5G14880.1 | Symbols: | Potassium transporter family protein | chr5:4814244-4817667 FORWARD	GO:0015079	Sweet REBA
CP401996	376	-	-	-		Sweet REBA
CP401997	1126	-	-	-		Sweet REBA
CP401998	547	-	-	-		Sweet REBA
CP401999	261	-	-	-	GO:0003824,GO:0008483	Sweet REBA
CP402000	449	-	-	-		Sweet REBA
[truncated: 61,176 more rows]
