# Supplementary material for: Comparative analysis of Cucurbita pepo metabolism throughout fruit development in acorn squash and oilseed pumpkin
Source: Hortic Res. 2016 Sep 21;3:16045–. doi: 10.1038/hortres.2016.45 (PMC5030761; doi:10.1038/hortres.2016.45)
Supplement: Supplementary Table S2 [file hortres201645-s5.xls]

## Sheet: Sheet1
sample	genotype	time point	replicate	number of reads	mapped reads %
LG5f1	'Lady Godiva'	5	1	9947786	89.9
LG5f2	'Lady Godiva'	5	2	17414668	89.6
LG5f3	'Lady Godiva'	5	3	27985476	89.7
LG10f1	'Lady Godiva'	10	1	20064962	90
LG10f2	'Lady Godiva'	10	2	25547212	90
LG10f3	'Lady Godiva'	10	3	8769408	89.8
LG15f1	'Lady Godiva'	15	1	10788494	90.5
LG15f2	'Lady Godiva'	15	2	15244480	90.2
LG15f3	'Lady Godiva'	15	3	15927172	90.2
LG20f1	'Lady Godiva'	20	1	9766908	90.3
LG20f2	'Lady Godiva'	20	2	7444458	90.2
LG20f3	'Lady Godiva'	20	3	9137424	90.1
LG40f1	'Lady Godiva'	40	1	8047938	90
LG40f2	'Lady Godiva'	40	2	26696458	89.2
LG40f3	'Lady Godiva'	40	3	7034000	91.3
R5f1	'Sweet REBA'	5	1	10291384	90.4
R5f2	'Sweet REBA'	5	2	15251666	90.1
R5f3	'Sweet REBA'	5	3	15465486	90.5
R10f1	'Sweet REBA'	10	1	14815538	90.1
R10f2	'Sweet REBA'	10	2	19849430	90.8
R10f3	'Sweet REBA'	10	3	18859756	68.2
R15f1	'Sweet REBA'	15	1	22825462	90.5
R15f2	'Sweet REBA'	15	2	89339024	90.4
R15f3	'Sweet REBA'	15	3	19190318	90.9
R20f1	'Sweet REBA'	20	1	7680576	90.8
R20f2	'Sweet REBA'	20	2	5747438	90.9
R20f3	'Sweet REBA'	20	3	5640396	91
R40f1	'Sweet REBA'	40	1	7064388	91.3
R40f2	'Sweet REBA'	40	2	10515526	91
R40f3	'Sweet REBA'	40	3	4741828	80.3
