# Supplementary material for: Comparative analysis of Cucurbita pepo metabolism throughout fruit development in acorn squash and oilseed pumpkin
Source: Hortic Res. 2016 Sep 21;3:16045–. doi: 10.1038/hortres.2016.45 (PMC5030761; doi:10.1038/hortres.2016.45)
Supplement: Supplementary Table S3 [file hortres201645-s6.xls]

## Sheet: Sheet1
test group	time point	up- or down-regulated in Lady Godiva	GO-ID	p-value	corr p-value	Description	Genes in test set
5 down	5	down	32269	0.0026111	0.038772	negative regulation of cellular protein metabolic process	CP452131|CP445938
5 down	5	down	51248	0.0026111	0.038772	negative regulation of protein metabolic process	CP452131|CP445938
5 down	5	down	17148	0.0026111	0.038772	negative regulation of translation	CP452131|CP445938
5 down	5	down	10558	0.0030732	0.038772	negative regulation of macromolecule biosynthetic process	CP452131|CP445938
5 down	5	down	31324	0.0030732	0.038772	negative regulation of cellular metabolic process	CP452131|CP445938
5 down	5	down	31327	0.0030732	0.038772	negative regulation of cellular biosynthetic process	CP452131|CP445938
5 down	5	down	9890	0.0030732	0.038772	negative regulation of biosynthetic process	CP452131|CP445938
5 down	5	down	32268	0.0035708	0.038772	regulation of cellular protein metabolic process	CP452131|CP445938
5 down	5	down	6417	0.0035708	0.038772	regulation of translation	CP452131|CP445938
5 down	5	down	51246	0.0035708	0.038772	regulation of protein metabolic process	CP452131|CP445938
5 down	5	down	10608	0.0035708	0.038772	posttranscriptional regulation of gene expression	CP452131|CP445938
5 down	5	down	6952	0.0038137	0.038772	defense response	CP416316|CP448947|CP403240|CP406575
5 up	5	up	9765	2.81e-35	6.26e-33	photosynthesis, light harvesting	CP443888|CP416466|CP417956|CP420621|CP411254|CP416465|CP417014|CP411253|CP416464|CP429710|CP432812|CP429712|CP432816|CP454505|CP432813|CP432819|CP409165|CP419328|CP460075|CP442500|CP427909|CP427908|CP419327|CP427907|CP429708|CP460159|CP423663
5 up	5	up	19684	6.6e-32	7.36e-30	photosynthesis, light reaction	CP443888|CP416466|CP417956|CP420621|CP411254|CP416465|CP417014|CP411253|CP416464|CP429710|CP432812|CP429712|CP432816|CP454505|CP432813|CP409764|CP432819|CP409765|CP409165|CP419328|CP460075|CP442500|CP427909|CP427908|CP419327|CP427907|CP429708|CP460159|CP423663
5 up	5	up	15979	2.12e-30	1.58e-28	photosynthesis	CP443888|CP416466|CP417956|CP420621|CP411254|CP416465|CP417014|CP411253|CP416464|CP429710|CP432812|CP429712|CP432816|CP454505|CP432813|CP409764|CP432819|CP409765|CP409165|CP419328|CP460075|CP442500|CP427909|CP427908|CP419327|CP427907|CP429708|CP460159|CP423663
5 up	5	up	6091	4.83e-24	2.69e-22	generation of precursor metabolites and energy	CP443888|CP416466|CP417956|CP420621|CP411254|CP416465|CP417014|CP411253|CP416464|CP429710|CP432812|CP429712|CP432816|CP454505|CP432813|CP409764|CP432819|CP409765|CP409165|CP419328|CP410590|CP460075|CP442500|CP427909|CP427908|CP419327|CP427907|CP429708|CP460159|CP409138|CP423663
5 up	5	up	16052	0.000668	0.0248	carbohydrate catabolic process	CP415705|CP408692|CP427953|CP427952
5 up	5	up	272	0.000668	0.0248	polysaccharide catabolic process	CP415705|CP408692|CP427953|CP427952
10 down	10	down	245	0.00082002	0.026997	spliceosome assembly	CP445736|CP446435
10 down	10	down	32269	0.0008916	0.026997	negative regulation of cellular protein metabolic process	CP412845|CP456883|CP408357
10 down	10	down	51248	0.0008916	0.026997	negative regulation of protein metabolic process	CP412845|CP456883|CP408357
10 down	10	down	17148	0.0008916	0.026997	negative regulation of translation	CP412845|CP456883|CP408357
10 down	10	down	31324	0.0011451	0.026997	negative regulation of cellular metabolic process	CP412845|CP456883|CP408357
10 down	10	down	31327	0.0011451	0.026997	negative regulation of cellular biosynthetic process	CP412845|CP456883|CP408357
10 down	10	down	9890	0.0011451	0.026997	negative regulation of biosynthetic process	CP412845|CP456883|CP408357
10 down	10	down	10558	0.0011451	0.026997	negative regulation of macromolecule biosynthetic process	CP412845|CP456883|CP408357
10 down	10	down	32268	0.0014398	0.026997	regulation of cellular protein metabolic process	CP412845|CP456883|CP408357
10 down	10	down	51246	0.0014398	0.026997	regulation of protein metabolic process	CP412845|CP456883|CP408357
10 down	10	down	6417	0.0014398	0.026997	regulation of translation	CP412845|CP456883|CP408357
10 down	10	down	10608	0.0014398	0.026997	posttranscriptional regulation of gene expression	CP412845|CP456883|CP408357
10 down	10	down	50896	0.002574	0.04455	response to stimulus	CP417812|CP416316|CP429371|CP401218|CP415051|CP411045|CP425011|CP431732|CP407831|CP400696|CP413945|CP409549|CP446166|CP401172|CP403240|CP429049|CP409256
10 up	10	up	9765	7.6568e-45	2.1209e-42	photosynthesis, light harvesting	CP443888|CP416466|CP417956|CP420621|CP423616|CP417957|CP411254|CP416465|CP411253|CP417014|CP416464|CP429710|CP437907|CP432812|CP429711|CP429712|CP432816|CP432815|CP432814|CP432813|CP446851|CP432819|CP432818|CP409165|CP419328|CP427909|CP460075|CP442500|CP427908|CP427907|CP419327|CP429707|CP429708|CP460159|CP427369|CP423663|CP423662
10 up	10	up	19684	2.3538e-37	3.2601e-35	photosynthesis, light reaction	CP443888|CP416466|CP417956|CP420621|CP423616|CP417957|CP411254|CP416465|CP411253|CP417014|CP416464|CP429710|CP437907|CP432812|CP429711|CP429712|CP432816|CP432815|CP432814|CP432813|CP446851|CP409764|CP432819|CP409765|CP432818|CP409165|CP419328|CP427909|CP460075|CP442500|CP427908|CP427907|CP419327|CP429707|CP429708|CP460159|CP427369|CP423663|CP423662
10 up	10	up	15979	1.2855e-36	1.1869e-34	photosynthesis	CP443888|CP416466|CP417956|CP420621|CP423616|CP417957|CP411254|CP416465|CP411253|CP417014|CP416464|CP429710|CP437907|CP432812|CP429711|CP429712|CP432816|CP432815|CP432814|CP432813|CP446851|CP409764|CP432819|CP409765|CP432818|CP409165|CP419328|CP427909|CP460075|CP442500|CP427908|CP427907|CP419327|CP429707|CP429708|CP460159|CP425301|CP427369|CP423663|CP423662
10 up	10	up	6091	4.616e-26	3.1966e-24	generation of precursor metabolites and energy	CP443888|CP416466|CP417956|CP420621|CP423616|CP417957|CP411254|CP416465|CP411253|CP417014|CP416464|CP429710|CP437907|CP432812|CP429711|CP429712|CP432816|CP432815|CP432814|CP432813|CP446851|CP409764|CP432819|CP409765|CP432818|CP409165|CP410590|CP419328|CP427909|CP460075|CP442500|CP427908|CP427907|CP419327|CP429707|CP429708|CP460159|CP409138|CP441892|CP427369|CP423663|CP423662
10 up	10	up	42221	8.6944e-05	0.0048167	response to chemical stimulus	CP440102|CP442577|CP441436|CP440105|CP419508|CP458760|CP421503|CP421504|CP451746|CP456451|CP418353|CP457168|CP427453|CP461669|CP431729|CP458191|CP442576|CP440101|CP406200
10 up	10	up	15893	0.00027406	0.0094894	drug transport	CP440102|CP441436|CP440105|CP419508|CP421503|CP421504|CP451746|CP456451|CP431729|CP440101
10 up	10	up	6855	0.00027406	0.0094894	drug transmembrane transport	CP440102|CP441436|CP440105|CP419508|CP421503|CP421504|CP451746|CP456451|CP431729|CP440101
10 up	10	up	42493	0.00027406	0.0094894	response to drug	CP440102|CP441436|CP440105|CP419508|CP421503|CP421504|CP451746|CP456451|CP431729|CP440101
10 up	10	up	9123	0.0012139	0.021016	nucleoside monophosphate metabolic process	CP446071|CP446999|CP446075|CP447002
10 up	10	up	9124	0.0012139	0.021016	nucleoside monophosphate biosynthetic process	CP446071|CP446999|CP446075|CP447002
10 up	10	up	9126	0.0012139	0.021016	purine nucleoside monophosphate metabolic process	CP446071|CP446999|CP446075|CP447002
10 up	10	up	9127	0.0012139	0.021016	purine nucleoside monophosphate biosynthetic process	CP446071|CP446999|CP446075|CP447002
10 up	10	up	9156	0.0012139	0.021016	ribonucleoside monophosphate biosynthetic process	CP446071|CP446999|CP446075|CP447002
10 up	10	up	9161	0.0012139	0.021016	ribonucleoside monophosphate metabolic process	CP446071|CP446999|CP446075|CP447002
10 up	10	up	9167	0.0012139	0.021016	purine ribonucleoside monophosphate metabolic process	CP446071|CP446999|CP446075|CP447002
10 up	10	up	9168	0.0012139	0.021016	purine ribonucleoside monophosphate biosynthetic process	CP446071|CP446999|CP446075|CP447002
10 up	10	up	6163	0.0029201	0.036766	purine nucleotide metabolic process	CP410590|CP446071|CP446999|CP446075|CP409138|CP447002|CP441892
10 up	10	up	6164	0.0029201	0.036766	purine nucleotide biosynthetic process	CP410590|CP446071|CP446999|CP446075|CP409138|CP447002|CP441892
10 up	10	up	9259	0.0029201	0.036766	ribonucleotide metabolic process	CP410590|CP446071|CP446999|CP446075|CP409138|CP447002|CP441892
10 up	10	up	9260	0.0029201	0.036766	ribonucleotide biosynthetic process	CP410590|CP446071|CP446999|CP446075|CP409138|CP447002|CP441892
10 up	10	up	9150	0.0029201	0.036766	purine ribonucleotide metabolic process	CP410590|CP446071|CP446999|CP446075|CP409138|CP447002|CP441892
10 up	10	up	9152	0.0029201	0.036766	purine ribonucleotide biosynthetic process	CP410590|CP446071|CP446999|CP446075|CP409138|CP447002|CP441892
15 up	15	up	9765	1.4458e-20	3.7735e-18	photosynthesis, light harvesting	CP419328|CP460075|CP442500|CP416466|CP419327|CP417956|CP420621|CP421449|CP429708|CP416465|CP417014|CP416464|CP429712|CP432816|CP454505|CP432813|CP460159|CP432819|CP409165|CP427369|CP423663
15 up	15	up	19684	2.1091e-18	2.7524e-16	photosynthesis, light reaction	CP419328|CP460075|CP442500|CP416466|CP419327|CP417956|CP420621|CP421449|CP429708|CP416465|CP417014|CP416464|CP429712|CP432816|CP454505|CP432813|CP460159|CP409764|CP432819|CP409765|CP409165|CP427369|CP423663
15 up	15	up	15979	2.5845e-17	2.2485e-15	photosynthesis	CP419328|CP460075|CP442500|CP416466|CP419327|CP417956|CP420621|CP421449|CP429708|CP416465|CP417014|CP416464|CP429712|CP432816|CP454505|CP432813|CP460159|CP409764|CP432819|CP409765|CP409165|CP427369|CP423663
15 up	15	up	6091	1.0356e-12	6.7571e-11	generation of precursor metabolites and energy	CP416466|CP417956|CP420621|CP416465|CP417014|CP416464|CP429712|CP432816|CP454505|CP432813|CP409764|CP432819|CP409765|CP409165|CP410590|CP419328|CP460075|CP442500|CP419327|CP421449|CP429708|CP460159|CP409138|CP427369|CP423663
15 up	15	up	9611	8.5739e-05	0.0044756	response to wounding	CP437156|CP437155|CP437157
15 up	15	up	9123	0.00048521	0.0097415	nucleoside monophosphate metabolic process	CP446071|CP446999|CP446075|CP447002
15 up	15	up	9124	0.00048521	0.0097415	nucleoside monophosphate biosynthetic process	CP446071|CP446999|CP446075|CP447002
15 up	15	up	9126	0.00048521	0.0097415	purine nucleoside monophosphate metabolic process	CP446071|CP446999|CP446075|CP447002
15 up	15	up	9127	0.00048521	0.0097415	purine nucleoside monophosphate biosynthetic process	CP446071|CP446999|CP446075|CP447002
15 up	15	up	9156	0.00048521	0.0097415	ribonucleoside monophosphate biosynthetic process	CP446071|CP446999|CP446075|CP447002
15 up	15	up	9161	0.00048521	0.0097415	ribonucleoside monophosphate metabolic process	CP446071|CP446999|CP446075|CP447002
15 up	15	up	9167	0.00048521	0.0097415	purine ribonucleoside monophosphate metabolic process	CP446071|CP446999|CP446075|CP447002
15 up	15	up	9168	0.00048521	0.0097415	purine ribonucleoside monophosphate biosynthetic process	CP446071|CP446999|CP446075|CP447002
20 up	20	up	9765	1.3957e-52	3.7684e-50	photosynthesis, light harvesting	CP443888|CP416466|CP417956|CP420621|CP423616|CP417957|CP411254|CP416465|CP411253|CP417014|CP416464|CP429710|CP437907|CP432812|CP429711|CP429712|CP432816|CP432815|CP432814|CP432813|CP446851|CP432819|CP432818|CP409165|CP419328|CP427909|CP460075|CP442500|CP427908|CP427907|CP419327|CP421449|CP429707|CP429708|CP460159|CP427369|CP423663|CP407113|CP423662
20 up	20	up	19684	1.3468e-42	1.8182e-40	photosynthesis, light reaction	CP443888|CP416466|CP417956|CP420621|CP423616|CP417957|CP411254|CP416465|CP411253|CP417014|CP416464|CP429710|CP437907|CP432812|CP429711|CP429712|CP432816|CP432815|CP432814|CP432813|CP446851|CP409764|CP432819|CP432818|CP409165|CP419328|CP427909|CP460075|CP442500|CP427908|CP427907|CP419327|CP421449|CP429707|CP429708|CP460159|CP427369|CP423663|CP407113|CP423662
20 up	20	up	15979	6.9335e-42	6.2401e-40	photosynthesis	CP443888|CP416466|CP417956|CP420621|CP423616|CP417957|CP411254|CP416465|CP411253|CP417014|CP416464|CP429710|CP437907|CP432812|CP429711|CP429712|CP432816|CP432815|CP432814|CP432813|CP446851|CP409764|CP432819|CP432818|CP409165|CP419328|CP427909|CP460075|CP442500|CP427908|CP427907|CP419327|CP421449|CP429707|CP429708|CP460159|CP425301|CP427369|CP423663|CP407113|CP423662
20 up	20	up	6091	9.6897e-30	6.5406e-28	generation of precursor metabolites and energy	CP443888|CP416466|CP417956|CP420621|CP423616|CP417957|CP411254|CP416465|CP411253|CP417014|CP416464|CP429710|CP437907|CP432812|CP429711|CP429712|CP432816|CP432815|CP432814|CP432813|CP446851|CP409764|CP432819|CP432818|CP409165|CP410590|CP419328|CP427909|CP460075|CP442500|CP427908|CP427907|CP419327|CP421449|CP429707|CP429708|CP460159|CP409138|CP427369|CP423663|CP407113|CP423662
40 down	40	down	9250	3.3411e-06	0.00017792	glucan biosynthetic process	CP440578|CP440579|CP441382|CP441381|CP441384|CP441383
40 down	40	down	5977	3.3411e-06	0.00017792	glycogen metabolic process	CP440578|CP440579|CP441382|CP441381|CP441384|CP441383
40 down	40	down	5978	3.3411e-06	0.00017792	glycogen biosynthetic process	CP440578|CP440579|CP441382|CP441381|CP441384|CP441383
40 down	40	down	6112	3.3411e-06	0.00017792	energy reserve metabolic process	CP440578|CP440579|CP441382|CP441381|CP441384|CP441383
40 down	40	down	6006	1.3483e-05	0.00057438	glucose metabolic process	CP440578|CP440579|CP441382|CP441381|CP441384|CP441383
40 down	40	down	44042	6.483e-05	0.0017261	glucan metabolic process	CP440578|CP440579|CP441382|CP441381|CP441384|CP441383
40 down	40	down	33692	6.483e-05	0.0017261	cellular polysaccharide biosynthetic process	CP440578|CP440579|CP441382|CP441381|CP441384|CP441383
40 down	40	down	6073	6.483e-05	0.0017261	cellular glucan metabolic process	CP440578|CP440579|CP441382|CP441381|CP441384|CP441383
40 down	40	down	19318	7.5149e-05	0.0017785	hexose metabolic process	CP440578|CP440579|CP441382|CP441381|CP441384|CP441383
40 down	40	down	34637	9.9706e-05	0.0021237	cellular carbohydrate biosynthetic process	CP440578|CP440579|CP441382|CP441381|CP441384|CP441383
40 down	40	down	5996	0.00021343	0.0032942	monosaccharide metabolic process	CP440578|CP440579|CP441382|CP441381|CP441384|CP441383
40 down	40	down	16137	0.00021652	0.0032942	glycoside metabolic process	CP443738|CP443737|CP447455|CP447454|CP447453
40 down	40	down	5984	0.00021652	0.0032942	disaccharide metabolic process	CP443738|CP443737|CP447455|CP447454|CP447453
40 down	40	down	5985	0.00021652	0.0032942	sucrose metabolic process	CP443738|CP443737|CP447455|CP447454|CP447453
40 down	40	down	9311	0.00025292	0.0033619	oligosaccharide metabolic process	CP443738|CP443737|CP447455|CP447454|CP447453
40 down	40	down	15980	0.00026832	0.0033619	energy derivation by oxidation of organic compounds	CP440578|CP440579|CP441382|CP441381|CP441384|CP441383
40 down	40	down	6066	0.00026832	0.0033619	alcohol metabolic process	CP440578|CP440579|CP441382|CP441381|CP441384|CP441383
40 down	40	down	44264	0.00041107	0.0046083	cellular polysaccharide metabolic process	CP440578|CP440579|CP441382|CP441381|CP441384|CP441383
40 down	40	down	271	0.00041107	0.0046083	polysaccharide biosynthetic process	CP440578|CP440579|CP441382|CP441381|CP441384|CP441383
40 down	40	down	15074	0.00050174	0.0051644	DNA integration	CP440059|CP444954|CP446536|CP448014|CP436134|CP447622
40 down	40	down	23034	0.00050917	0.0051644	intracellular signaling pathway	CP444053|CP424964|CP441140|CP424622|CP441141
40 down	40	down	16051	0.00055255	0.0053497	carbohydrate biosynthetic process	CP440578|CP440579|CP441382|CP441381|CP441384|CP441383
40 down	40	down	44262	0.00064251	0.0057983	cellular carbohydrate metabolic process	CP440578|CP440579|CP443738|CP443737|CP441382|CP447455|CP441381|CP447454|CP441384|CP447453|CP441383
40 down	40	down	23033	0.00065333	0.0057983	signaling pathway	CP444053|CP424964|CP441140|CP424622|CP441141
40 down	40	down	5975	0.0017616	0.014771	carbohydrate metabolic process	CP446947|CP440578|CP440579|CP443738|CP446949|CP443737|CP428904|CP432013|CP433520|CP424394|CP433519|CP441382|CP446950|CP447455|CP441381|CP447454|CP441384|CP447453|CP441383|CP441353|CP446865
40 down	40	down	77	0.0019417	0.014771	DNA damage checkpoint	CP441140|CP441141
40 down	40	down	42770	0.0019417	0.014771	DNA damage response, signal transduction	CP441140|CP441141
40 down	40	down	31570	0.0019417	0.014771	DNA integrity checkpoint	CP441140|CP441141
40 down	40	down	7165	0.0027116	0.019916	signal transduction	CP402565|CP444053|CP426161|CP424964|CP441140|CP424622|CP441141|CP423793
40 down	40	down	6259	0.0050287	0.035602	DNA metabolic process	CP448483|CP440059|CP444954|CP424190|CP446536|CP448014|CP436134|CP447622
40 down	40	down	46839	0.0054069	0.035602	phospholipid dephosphorylation	CP439498|CP439499|CP424815
40 down	40	down	46856	0.0054069	0.035602	phosphoinositide dephosphorylation	CP439498|CP439499|CP424815
40 down	40	down	5976	0.005836	0.035602	polysaccharide metabolic process	CP440578|CP440579|CP441382|CP441381|CP441384|CP441383
40 down	40	down	23046	0.0058501	0.035602	signaling process	CP402565|CP444053|CP426161|CP424964|CP413822|CP441140|CP441472|CP424622|CP441141|CP423793
40 down	40	down	23060	0.0058501	0.035602	signal transmission	CP402565|CP444053|CP426161|CP424964|CP413822|CP441140|CP441472|CP424622|CP441141|CP423793
40 down	40	down	23052	0.0070669	0.041813	signaling	CP402565|CP444053|CP426161|CP424964|CP413822|CP441140|CP441472|CP424622|CP441141|CP423793
40 up	40	up	9765	6.086e-31	2.1605e-28	photosynthesis, light harvesting	CP443888|CP420621|CP417957|CP411254|CP417014|CP429710|CP437907|CP432812|CP429711|CP429712|CP432816|CP432815|CP432814|CP432813|CP446851|CP432818|CP409165|CP419328|CP442500|CP427909|CP460075|CP419327|CP427907|CP414854|CP421449|CP429708|CP410835|CP460159|CP427369|CP423663|CP407113|CP423662
40 up	40	up	19684	3.7393e-29	6.6372e-27	photosynthesis, light reaction	CP443888|CP420621|CP454161|CP417957|CP411254|CP436432|CP417014|CP429710|CP437907|CP432812|CP429711|CP429712|CP432816|CP432815|CP432814|CP432813|CP446851|CP409764|CP409765|CP440294|CP432818|CP409165|CP419328|CP442500|CP427909|CP460075|CP419327|CP427907|CP414854|CP421449|CP429708|CP410835|CP460159|CP427369|CP423663|CP407113|CP423662
40 up	40	up	15979	2.0423e-28	2.4168e-26	photosynthesis	CP443888|CP420621|CP454161|CP417957|CP411254|CP436432|CP417014|CP429710|CP437907|CP432812|CP429711|CP429712|CP432816|CP432815|CP432814|CP432813|CP446851|CP409764|CP409765|CP440294|CP432818|CP409165|CP419328|CP442500|CP427909|CP460075|CP419327|CP427907|CP414854|CP421449|CP429708|CP410835|CP460159|CP425301|CP427369|CP423663|CP407113|CP423662
40 up	40	up	6091	2.6304e-24	2.3345e-22	generation of precursor metabolites and energy	CP443888|CP420621|CP454161|CP417957|CP411254|CP436432|CP417014|CP429710|CP437907|CP432812|CP429711|CP429712|CP432816|CP432815|CP432814|CP432813|CP446851|CP409764|CP409765|CP440294|CP432818|CP409165|CP427974|CP427972|CP410590|CP419328|CP442500|CP427909|CP460075|CP419327|CP427907|CP425529|CP414854|CP421449|CP429708|CP434743|CP438988|CP410835|CP432968|CP460159|CP409138|CP441892|CP427369|CP423663|CP4…
40 up	40	up	6119	4.1171e-05	0.0029231	oxidative phosphorylation	CP410590|CP425529|CP432968|CP409138|CP434743|CP438988|CP441892|CP427974|CP427972
40 up	40	up	15985	0.00014077	0.007139	energy coupled proton transport, down electrochemical gradient	CP410590|CP425529|CP409138|CP434743|CP438988|CP441892|CP427974|CP427972
40 up	40	up	15986	0.00014077	0.007139	ATP synthesis coupled proton transport	CP410590|CP425529|CP409138|CP434743|CP438988|CP441892|CP427974|CP427972
40 up	40	up	9611	0.00044614	0.012081	response to wounding	CP437156|CP437155|CP437157
40 up	40	up	6754	0.00057855	0.012081	ATP biosynthetic process	CP410590|CP425529|CP409138|CP434743|CP438988|CP441892|CP427974|CP427972
40 up	40	up	9142	0.00057855	0.012081	nucleoside triphosphate biosynthetic process	CP410590|CP425529|CP409138|CP434743|CP438988|CP441892|CP427974|CP427972
40 up	40	up	9144	0.00057855	0.012081	purine nucleoside triphosphate metabolic process	CP410590|CP425529|CP409138|CP434743|CP438988|CP441892|CP427974|CP427972
40 up	40	up	9145	0.00057855	0.012081	purine nucleoside triphosphate biosynthetic process	CP410590|CP425529|CP409138|CP434743|CP438988|CP441892|CP427974|CP427972
40 up	40	up	46034	0.00057855	0.012081	ATP metabolic process	CP410590|CP425529|CP409138|CP434743|CP438988|CP441892|CP427974|CP427972
40 up	40	up	9199	0.00057855	0.012081	ribonucleoside triphosphate metabolic process	CP410590|CP425529|CP409138|CP434743|CP438988|CP441892|CP427974|CP427972
40 up	40	up	9201	0.00057855	0.012081	ribonucleoside triphosphate biosynthetic process	CP410590|CP425529|CP409138|CP434743|CP438988|CP441892|CP427974|CP427972
40 up	40	up	9205	0.00057855	0.012081	purine ribonucleoside triphosphate metabolic process	CP410590|CP425529|CP409138|CP434743|CP438988|CP441892|CP427974|CP427972
40 up	40	up	9206	0.00057855	0.012081	purine ribonucleoside triphosphate biosynthetic process	CP410590|CP425529|CP409138|CP434743|CP438988|CP441892|CP427974|CP427972
40 up	40	up	9141	0.00068887	0.013586	nucleoside triphosphate metabolic process	CP410590|CP425529|CP409138|CP434743|CP438988|CP441892|CP427974|CP427972
40 up	40	up	6163	0.001072	0.015265	purine nucleotide metabolic process	CP410590|CP425529|CP446075|CP409138|CP434743|CP438988|CP441892|CP427974|CP427972
40 up	40	up	6164	0.001072	0.015265	purine nucleotide biosynthetic process	CP410590|CP425529|CP446075|CP409138|CP434743|CP438988|CP441892|CP427974|CP427972
40 up	40	up	9259	0.001072	0.015265	ribonucleotide metabolic process	CP410590|CP425529|CP446075|CP409138|CP434743|CP438988|CP441892|CP427974|CP427972
40 up	40	up	9260	0.001072	0.015265	ribonucleotide biosynthetic process	CP410590|CP425529|CP446075|CP409138|CP434743|CP438988|CP441892|CP427974|CP427972
40 up	40	up	9150	0.001072	0.015265	purine ribonucleotide metabolic process	CP410590|CP425529|CP446075|CP409138|CP434743|CP438988|CP441892|CP427974|CP427972
40 up	40	up	9152	0.001072	0.015265	purine ribonucleotide biosynthetic process	CP410590|CP425529|CP446075|CP409138|CP434743|CP438988|CP441892|CP427974|CP427972
40 up	40	up	15994	0.001075	0.015265	chlorophyll metabolic process	CP400436|CP419236|CP433621
40 up	40	up	34220	0.0017574	0.023995	ion transmembrane transport	CP410590|CP425529|CP409138|CP434743|CP438988|CP441892|CP427974|CP427972
40 up	40	up	32269	0.0020275	0.024798	negative regulation of cellular protein metabolic process	CP445938|CP411920|CP412845|CP411921
40 up	40	up	51248	0.0020275	0.024798	negative regulation of protein metabolic process	CP445938|CP411920|CP412845|CP411921
40 up	40	up	17148	0.0020275	0.024798	negative regulation of translation	CP445938|CP411920|CP412845|CP411921
40 up	40	up	8152	0.0021981	0.024798	metabolic process	CP435240|CP424905|CP422846|CP411278|CP459575|CP433621|CP417014|CP417498|CP423371|CP427974|CP427972|CP419427|CP441259|CP419426|CP412236|CP419302|CP410856|CP447471|CP416719|CP425301|CP424455|CP446839|CP454220|CP457058|CP459477|CP418681|CP411254|CP412464|CP410963|CP415616|CP425657|CP425658|CP440294|CP409165|CP427953|CP427952|CP425529|CP434743|CP437576|CP431353|CP437577|CP410835|CP411128|CP432209|CP4…
40 up	40	up	34404	0.0023052	0.024798	nucleobase, nucleoside and nucleotide biosynthetic process	CP410590|CP425529|CP446075|CP409138|CP434743|CP438988|CP441892|CP427974|CP427972
40 up	40	up	34654	0.0023052	0.024798	nucleobase, nucleoside, nucleotide and nucleic acid biosynthetic process	CP410590|CP425529|CP446075|CP409138|CP434743|CP438988|CP441892|CP427974|CP427972
40 up	40	up	9165	0.0023052	0.024798	nucleotide biosynthetic process	CP410590|CP425529|CP446075|CP409138|CP434743|CP438988|CP441892|CP427974|CP427972
40 up	40	up	31324	0.002817	0.027028	negative regulation of cellular metabolic process	CP445938|CP411920|CP412845|CP411921
40 up	40	up	31327	0.002817	0.027028	negative regulation of cellular biosynthetic process	CP445938|CP411920|CP412845|CP411921
40 up	40	up	9890	0.002817	0.027028	negative regulation of biosynthetic process	CP445938|CP411920|CP412845|CP411921
40 up	40	up	10558	0.002817	0.027028	negative regulation of macromolecule biosynthetic process	CP445938|CP411920|CP412845|CP411921
40 up	40	up	32268	0.0037938	0.032849	regulation of cellular protein metabolic process	CP445938|CP411920|CP412845|CP411921
40 up	40	up	51246	0.0037938	0.032849	regulation of protein metabolic process	CP445938|CP411920|CP412845|CP411921
40 up	40	up	6417	0.0037938	0.032849	regulation of translation	CP445938|CP411920|CP412845|CP411921
40 up	40	up	10608	0.0037938	0.032849	posttranscriptional regulation of gene expression	CP445938|CP411920|CP412845|CP411921
40 up	40	up	15992	0.0054272	0.044806	proton transport	CP410590|CP425529|CP409138|CP434743|CP438988|CP441892|CP427974|CP427972
40 up	40	up	6818	0.0054272	0.044806	hydrogen transport	CP410590|CP425529|CP409138|CP434743|CP438988|CP441892|CP427974|CP427972
40 up	40	up	6753	0.0057525	0.045381	nucleoside phosphate metabolic process	CP410590|CP435240|CP425529|CP446075|CP409138|CP434743|CP438988|CP441892|CP427974|CP427972
40 up	40	up	9117	0.0057525	0.045381	nucleotide metabolic process	CP410590|CP435240|CP425529|CP446075|CP409138|CP434743|CP438988|CP441892|CP427974|CP427972
40 up	40	up	42440	0.0063844	0.049271	pigment metabolic process	CP400436|CP434467|CP419236|CP433621
