# Supplementary material for: Comparative analysis of Cucurbita pepo metabolism throughout fruit development in acorn squash and oilseed pumpkin
Source: Hortic Res. 2016 Sep 21;3:16045–. doi: 10.1038/hortres.2016.45 (PMC5030761; doi:10.1038/hortres.2016.45)
Supplement: Supplementary Table S4 [file hortres201645-s7.xls]

## Sheet: Sheet1
Genotype	Cluster	GO-ID	p-value	corr p-value	Description	Genes in test set
Lady Godiva	1	43062	2.2449e-10	3.517e-09	extracellular structure organization	CP444933|CP444934|CP444932|CP445260|CP444936|CP445255|CP445257
Lady Godiva	1	70726	2.2449e-10	3.517e-09	cell wall assembly	CP444933|CP444934|CP444932|CP445260|CP444936|CP445255|CP445257
Lady Godiva	1	10215	2.2449e-10	3.517e-09	cellulose microfibril organization	CP444933|CP444934|CP444932|CP445260|CP444936|CP445255|CP445257
Lady Godiva	1	9832	2.2449e-10	3.517e-09	plant-type cell wall biogenesis	CP444933|CP444934|CP444932|CP445260|CP444936|CP445255|CP445257
Lady Godiva	1	71668	2.2449e-10	3.517e-09	plant-type cell wall assembly	CP444933|CP444934|CP444932|CP445260|CP444936|CP445255|CP445257
Lady Godiva	1	30198	2.2449e-10	3.517e-09	extracellular matrix organization	CP444933|CP444934|CP444932|CP445260|CP444936|CP445255|CP445257
Lady Godiva	1	71555	8.4916e-09	8.869e-08	cell wall organization	CP444933|CP444934|CP444932|CP445260|CP444936|CP445255|CP427369|CP445257
Lady Godiva	1	9664	8.4916e-09	8.869e-08	plant-type cell wall organization	CP444933|CP444934|CP444932|CP445260|CP444936|CP445255|CP427369|CP445257
Lady Godiva	1	71669	8.4916e-09	8.869e-08	plant-type cell wall organization or biogenesis	CP444933|CP444934|CP444932|CP445260|CP444936|CP445255|CP427369|CP445257
Lady Godiva	1	42546	4.8657e-08	4.5738e-07	cell wall biogenesis	CP444933|CP444934|CP444932|CP445260|CP444936|CP445255|CP445257
Lady Godiva	1	70882	2.0609e-07	1.7611e-06	cellular cell wall organization or biogenesis	CP444933|CP444934|CP444932|CP445260|CP444936|CP445255|CP445257
Lady Godiva	1	71554	3.6271e-07	2.8412e-06	cell wall organization or biogenesis	CP444933|CP444934|CP444932|CP445260|CP444936|CP445255|CP427369|CP445257
Lady Godiva	1	9250	6.6004e-07	3.8777e-06	glucan biosynthetic process	CP441415|CP445481|CP444398|CP444396|CP441420
Lady Godiva	1	5977	6.6004e-07	3.8777e-06	glycogen metabolic process	CP441415|CP445481|CP444398|CP444396|CP441420
Lady Godiva	1	5978	6.6004e-07	3.8777e-06	glycogen biosynthetic process	CP441415|CP445481|CP444398|CP444396|CP441420
Lady Godiva	1	6112	6.6004e-07	3.8777e-06	energy reserve metabolic process	CP441415|CP445481|CP444398|CP444396|CP441420
Lady Godiva	1	6006	2.1419e-06	1.1843e-05	glucose metabolic process	CP441415|CP445481|CP444398|CP444396|CP441420
Lady Godiva	1	22607	7.8432e-06	3.6884e-05	cellular component assembly	CP444933|CP444934|CP444932|CP445260|CP444936|CP445255|CP445257
Lady Godiva	1	44042	8.24e-06	3.6884e-05	glucan metabolic process	CP441415|CP445481|CP444398|CP444396|CP441420
Lady Godiva	1	33692	8.24e-06	3.6884e-05	cellular polysaccharide biosynthetic process	CP441415|CP445481|CP444398|CP444396|CP441420
Lady Godiva	1	6073	8.24e-06	3.6884e-05	cellular glucan metabolic process	CP441415|CP445481|CP444398|CP444396|CP441420
Lady Godiva	1	19318	9.3661e-06	4.0019e-05	hexose metabolic process	CP441415|CP445481|CP444398|CP444396|CP441420
Lady Godiva	1	34637	1.1977e-05	4.8951e-05	cellular carbohydrate biosynthetic process	CP441415|CP445481|CP444398|CP444396|CP441420
Lady Godiva	1	5996	2.3335e-05	9.1394e-05	monosaccharide metabolic process	CP441415|CP445481|CP444398|CP444396|CP441420
Lady Godiva	1	6066	2.8561e-05	0.00010326	alcohol metabolic process	CP441415|CP445481|CP444398|CP444396|CP441420
Lady Godiva	1	15980	2.8561e-05	0.00010326	energy derivation by oxidation of organic compounds	CP441415|CP445481|CP444398|CP444396|CP441420
Lady Godiva	1	271	4.1714e-05	0.00014004	polysaccharide biosynthetic process	CP441415|CP445481|CP444398|CP444396|CP441420
Lady Godiva	1	44264	4.1714e-05	0.00014004	cellular polysaccharide metabolic process	CP441415|CP445481|CP444398|CP444396|CP441420
Lady Godiva	1	5975	4.3841e-05	0.00014211	carbohydrate metabolic process	CP439210|CP416920|CP441259|CP446944|CP441415|CP413059|CP432013|CP411007|CP445481|CP444398|CP444396|CP441353|CP446941|CP441420
Lady Godiva	1	16051	5.4334e-05	0.00017025	carbohydrate biosynthetic process	CP441415|CP445481|CP444398|CP444396|CP441420
Lady Godiva	1	44085	0.00010456	0.00031705	cellular component biogenesis	CP444933|CP444934|CP444932|CP445260|CP444936|CP445255|CP445257
Lady Godiva	1	16043	0.00013813	0.00040577	cellular component organization	CP444933|CP444934|CP444932|CP445260|CP444936|CP445255|CP445257|CP436642
Lady Godiva	1	6662	0.00015656	0.00043286	glycerol ether metabolic process	CP442963|CP422619|CP442964|CP422621|CP446941
Lady Godiva	1	18904	0.00015656	0.00043286	organic ether metabolic process	CP442963|CP422619|CP442964|CP422621|CP446941
Lady Godiva	1	5976	0.00047662	0.0012801	polysaccharide metabolic process	CP441415|CP445481|CP444398|CP444396|CP441420
Lady Godiva	1	6091	0.00099223	0.0025908	generation of precursor metabolites and energy	CP441415|CP445481|CP444398|CP444396|CP427369|CP441420
Lady Godiva	1	45454	0.0028509	0.0072429	cell redox homeostasis	CP442963|CP422619|CP442964|CP422621|CP446941
Lady Godiva	1	19725	0.006084	0.01505	cellular homeostasis	CP442963|CP422619|CP442964|CP422621|CP446941
Lady Godiva	1	44281	0.0072243	0.017097	small molecule metabolic process	CP442963|CP422619|CP442964|CP441415|CP445481|CP444398|CP444396|CP422621|CP446941|CP441420
Lady Godiva	1	42592	0.0072753	0.017097	homeostatic process	CP442963|CP422619|CP442964|CP422621|CP446941
Lady Godiva	1	44262	0.012335	0.02828	cellular carbohydrate metabolic process	CP441415|CP445481|CP444398|CP444396|CP441420
Lady Godiva	1	65008	0.018697	0.041845	regulation of biological quality	CP442963|CP422619|CP442964|CP422621|CP446941
Lady Godiva	2	9250	5.1663e-09	1.524e-07	glucan biosynthetic process	CP440578|CP440579|CP441417|CP441381|CP441383|CP444399
Lady Godiva	2	5977	5.1663e-09	1.524e-07	glycogen metabolic process	CP440578|CP440579|CP441417|CP441381|CP441383|CP444399
Lady Godiva	2	5978	5.1663e-09	1.524e-07	glycogen biosynthetic process	CP440578|CP440579|CP441417|CP441381|CP441383|CP444399
Lady Godiva	2	6112	5.1663e-09	1.524e-07	energy reserve metabolic process	CP440578|CP440579|CP441417|CP441381|CP441383|CP444399
Lady Godiva	2	6006	2.2178e-08	5.2341e-07	glucose metabolic process	CP440578|CP440579|CP441417|CP441381|CP441383|CP444399
Lady Godiva	2	44042	1.1698e-07	1.7254e-06	glucan metabolic process	CP440578|CP440579|CP441417|CP441381|CP441383|CP444399
Lady Godiva	2	33692	1.1698e-07	1.7254e-06	cellular polysaccharide biosynthetic process	CP440578|CP440579|CP441417|CP441381|CP441383|CP444399
Lady Godiva	2	6073	1.1698e-07	1.7254e-06	cellular glucan metabolic process	CP440578|CP440579|CP441417|CP441381|CP441383|CP444399
Lady Godiva	2	19318	1.37e-07	1.7962e-06	hexose metabolic process	CP440578|CP440579|CP441417|CP441381|CP441383|CP444399
Lady Godiva	2	34637	1.8553e-07	2.1893e-06	cellular carbohydrate biosynthetic process	CP440578|CP440579|CP441417|CP441381|CP441383|CP444399
Lady Godiva	2	5996	4.2234e-07	4.5305e-06	monosaccharide metabolic process	CP440578|CP440579|CP441417|CP441381|CP441383|CP444399
Lady Godiva	2	15980	5.4194e-07	4.9192e-06	energy derivation by oxidation of organic compounds	CP440578|CP440579|CP441417|CP441381|CP441383|CP444399
Lady Godiva	2	6066	5.4194e-07	4.9192e-06	alcohol metabolic process	CP440578|CP440579|CP441417|CP441381|CP441383|CP444399
Lady Godiva	2	271	8.6493e-07	6.7466e-06	polysaccharide biosynthetic process	CP440578|CP440579|CP441417|CP441381|CP441383|CP444399
Lady Godiva	2	44264	8.6493e-07	6.7466e-06	cellular polysaccharide metabolic process	CP440578|CP440579|CP441417|CP441381|CP441383|CP444399
Lady Godiva	2	5975	9.148e-07	6.7466e-06	carbohydrate metabolic process	CP440578|CP440579|CP429170|CP446949|CP441417|CP433520|CP425595|CP433519|CP446950|CP447137|CP441381|CP441351|CP441383|CP446865|CP444399
Lady Godiva	2	16051	1.1988e-06	8.321e-06	carbohydrate biosynthetic process	CP440578|CP440579|CP441417|CP441381|CP441383|CP444399
Lady Godiva	2	5976	1.7698e-05	0.00011602	polysaccharide metabolic process	CP440578|CP440579|CP441417|CP441381|CP441383|CP444399
Lady Godiva	2	6091	0.00042312	0.0026278	generation of precursor metabolites and energy	CP440578|CP440579|CP441417|CP441381|CP441383|CP444399
Lady Godiva	2	44262	0.001086	0.0064074	cellular carbohydrate metabolic process	CP440578|CP440579|CP441417|CP441381|CP441383|CP444399
Lady Godiva	2	43062	0.0098596	0.044748	extracellular structure organization	CP444931|CP444937
Lady Godiva	2	70726	0.0098596	0.044748	cell wall assembly	CP444931|CP444937
Lady Godiva	2	9832	0.0098596	0.044748	plant-type cell wall biogenesis	CP444931|CP444937
Lady Godiva	2	10215	0.0098596	0.044748	cellulose microfibril organization	CP444931|CP444937
Lady Godiva	2	71668	0.0098596	0.044748	plant-type cell wall assembly	CP444931|CP444937
Lady Godiva	2	30198	0.0098596	0.044748	extracellular matrix organization	CP444931|CP444937
Lady Godiva	4	5975	5.8842e-05	0.0021183	carbohydrate metabolic process	CP446194|CP446947|CP440994|CP446193|CP436424|CP426204|CP436420
Lady Godiva	4	6950	0.0025238	0.045428	response to stress	CP412186|CP436164|CP431910|CP428065
Lady Godiva	5	42221	0.00034649	0.010625	response to chemical stimulus	CP440102|CP442577|CP458836|CP458760|CP438719|CP411046
Lady Godiva	5	9733	0.00093757	0.010625	response to auxin stimulus	CP442577|CP458760|CP438719|CP411046
Lady Godiva	5	9719	0.00093757	0.010625	response to endogenous stimulus	CP442577|CP458760|CP438719|CP411046
Lady Godiva	5	9725	0.00093757	0.010625	response to hormone stimulus	CP442577|CP458760|CP438719|CP411046
Lady Godiva	5	32269	0.0014977	0.010625	negative regulation of cellular protein metabolic process	CP412845|CP439394
Lady Godiva	5	51248	0.0014977	0.010625	negative regulation of protein metabolic process	CP412845|CP439394
Lady Godiva	5	17148	0.0014977	0.010625	negative regulation of translation	CP412845|CP439394
Lady Godiva	5	10033	0.0015436	0.010625	response to organic substance	CP442577|CP458760|CP438719|CP411046
Lady Godiva	5	9890	0.0017646	0.010625	negative regulation of biosynthetic process	CP412845|CP439394
Lady Godiva	5	10558	0.0017646	0.010625	negative regulation of macromolecule biosynthetic process	CP412845|CP439394
Lady Godiva	5	31324	0.0017646	0.010625	negative regulation of cellular metabolic process	CP412845|CP439394
Lady Godiva	5	31327	0.0017646	0.010625	negative regulation of cellular biosynthetic process	CP412845|CP439394
Lady Godiva	5	50896	0.0018242	0.010625	response to stimulus	CP438882|CP440102|CP442577|CP458836|CP458760|CP438719|CP413945|CP411046
Lady Godiva	5	32268	0.0020525	0.010625	regulation of cellular protein metabolic process	CP412845|CP439394
Lady Godiva	5	6417	0.0020525	0.010625	regulation of translation	CP412845|CP439394
Lady Godiva	5	51246	0.0020525	0.010625	regulation of protein metabolic process	CP412845|CP439394
Lady Godiva	5	10608	0.0020525	0.010625	posttranscriptional regulation of gene expression	CP412845|CP439394
Lady Godiva	5	71555	0.0030352	0.013355	cell wall organization	CP423903|CP424803|CP423898
Lady Godiva	5	9664	0.0030352	0.013355	plant-type cell wall organization	CP423903|CP424803|CP423898
Lady Godiva	5	71669	0.0030352	0.013355	plant-type cell wall organization or biogenesis	CP423903|CP424803|CP423898
Lady Godiva	5	48523	0.0050849	0.021243	negative regulation of cellular process	CP412845|CP439394
Lady Godiva	5	9892	0.0055523	0.021243	negative regulation of metabolic process	CP412845|CP439394
Lady Godiva	5	10605	0.0055523	0.021243	negative regulation of macromolecule metabolic process	CP412845|CP439394
Lady Godiva	5	48519	0.010592	0.038836	negative regulation of biological process	CP412845|CP439394
Lady Godiva	5	71554	0.01126	0.039636	cell wall organization or biogenesis	CP423903|CP424803|CP423898
Lady Godiva	6	71554	1.5188e-05	0.00046547	cell wall organization or biogenesis	CP459739|CP424808|CP424805|CP424801|CP424802|CP415594
Lady Godiva	6	71555	2.092e-05	0.00046547	cell wall organization	CP459739|CP424808|CP424805|CP424801|CP424802
Lady Godiva	6	9664	2.092e-05	0.00046547	plant-type cell wall organization	CP459739|CP424808|CP424805|CP424801|CP424802
Lady Godiva	6	71669	2.092e-05	0.00046547	plant-type cell wall organization or biogenesis	CP459739|CP424808|CP424805|CP424801|CP424802
Lady Godiva	6	30001	0.0001442	0.0025668	metal ion transport	CP459580|CP401275|CP440369|CP404549|CP437139|CP418553
Lady Godiva	6	32269	0.0020798	0.015836	negative regulation of cellular protein metabolic process	CP411920|CP408357
Lady Godiva	6	51248	0.0020798	0.015836	negative regulation of protein metabolic process	CP411920|CP408357
Lady Godiva	6	17148	0.0020798	0.015836	negative regulation of translation	CP411920|CP408357
Lady Godiva	6	9890	0.0024491	0.015836	negative regulation of biosynthetic process	CP411920|CP408357
Lady Godiva	6	10558	0.0024491	0.015836	negative regulation of macromolecule biosynthetic process	CP411920|CP408357
Lady Godiva	6	31324	0.0024491	0.015836	negative regulation of cellular metabolic process	CP411920|CP408357
Lady Godiva	6	31327	0.0024491	0.015836	negative regulation of cellular biosynthetic process	CP411920|CP408357
Lady Godiva	6	32268	0.0028469	0.015836	regulation of cellular protein metabolic process	CP411920|CP408357
Lady Godiva	6	6417	0.0028469	0.015836	regulation of translation	CP411920|CP408357
Lady Godiva	6	51246	0.0028469	0.015836	regulation of protein metabolic process	CP411920|CP408357
Lady Godiva	6	10608	0.0028469	0.015836	posttranscriptional regulation of gene expression	CP411920|CP408357
Lady Godiva	6	6812	0.0031205	0.016337	cation transport	CP459580|CP401275|CP440369|CP404549|CP437139|CP418553
Lady Godiva	6	6811	0.0061634	0.030475	ion transport	CP459580|CP401275|CP440369|CP404549|CP437139|CP418553
Lady Godiva	6	48523	0.0070201	0.032468	negative regulation of cellular process	CP411920|CP408357
Lady Godiva	6	9892	0.0076609	0.032468	negative regulation of metabolic process	CP411920|CP408357
Lady Godiva	6	10605	0.0076609	0.032468	negative regulation of macromolecule metabolic process	CP411920|CP408357
Sweet REBA	1	5975	1.5191e-06	9.8744e-05	carbohydrate metabolic process	CP446947|CP425595|CP440578|CP433519|CP446949|CP446950|CP441381|CP441383|CP446865
Sweet REBA	1	9250	2.3348e-05	0.00030352	glucan biosynthetic process	CP440578|CP441381|CP441383
Sweet REBA	1	5977	2.3348e-05	0.00030352	glycogen metabolic process	CP440578|CP441381|CP441383
Sweet REBA	1	5978	2.3348e-05	0.00030352	glycogen biosynthetic process	CP440578|CP441381|CP441383
Sweet REBA	1	6112	2.3348e-05	0.00030352	energy reserve metabolic process	CP440578|CP441381|CP441383
Sweet REBA	1	6006	4.6427e-05	0.00050296	glucose metabolic process	CP440578|CP441381|CP441383
Sweet REBA	1	44042	0.00010315	0.00072376	glucan metabolic process	CP440578|CP441381|CP441383
Sweet REBA	1	33692	0.00010315	0.00072376	cellular polysaccharide biosynthetic process	CP440578|CP441381|CP441383
Sweet REBA	1	6073	0.00010315	0.00072376	cellular glucan metabolic process	CP440578|CP441381|CP441383
Sweet REBA	1	19318	0.00011135	0.00072376	hexose metabolic process	CP440578|CP441381|CP441383
Sweet REBA	1	34637	0.000129	0.00076229	cellular carbohydrate biosynthetic process	CP440578|CP441381|CP441383
Sweet REBA	1	5996	0.00019267	0.0010108	monosaccharide metabolic process	CP440578|CP441381|CP441383
Sweet REBA	1	6066	0.0002177	0.0010108	alcohol metabolic process	CP440578|CP441381|CP441383
Sweet REBA	1	15980	0.0002177	0.0010108	energy derivation by oxidation of organic compounds	CP440578|CP441381|CP441383
Sweet REBA	1	271	0.0002739	0.0011127	polysaccharide biosynthetic process	CP440578|CP441381|CP441383
Sweet REBA	1	44264	0.0002739	0.0011127	cellular polysaccharide metabolic process	CP440578|CP441381|CP441383
Sweet REBA	1	16051	0.0003217	0.00123	carbohydrate biosynthetic process	CP440578|CP441381|CP441383
Sweet REBA	1	5976	0.001231	0.0044452	polysaccharide metabolic process	CP440578|CP441381|CP441383
Sweet REBA	1	6091	0.0062279	0.021306	generation of precursor metabolites and energy	CP440578|CP441381|CP441383
Sweet REBA	1	44262	0.010188	0.03311	cellular carbohydrate metabolic process	CP440578|CP441381|CP441383
Sweet REBA	2	9228	6.0176e-05	0.0025876	thiamin biosynthetic process	CP436732|CP436731
Sweet REBA	2	6772	6.0176e-05	0.0025876	thiamin metabolic process	CP436732|CP436731
Sweet REBA	2	42723	0.00055379	0.011906	thiamin and derivative metabolic process	CP436732|CP436731
Sweet REBA	2	42724	0.00055379	0.011906	thiamin and derivative biosynthetic process	CP436732|CP436731
Sweet REBA	3	9765	3.5797e-08	3.3649e-06	photosynthesis, light harvesting	CP416466|CP427909|CP429712|CP427369|CP416465|CP411253
Sweet REBA	3	19684	5.198e-07	2.4431e-05	photosynthesis, light reaction	CP416466|CP427909|CP429712|CP427369|CP416465|CP411253
Sweet REBA	3	15979	9.4552e-07	2.9626e-05	photosynthesis	CP416466|CP427909|CP429712|CP427369|CP416465|CP411253
Sweet REBA	3	6091	2.7206e-06	6.3933e-05	generation of precursor metabolites and energy	CP416466|CP427909|CP429712|CP441384|CP427369|CP416465|CP411253
Sweet REBA	3	71554	0.00062617	0.011772	cell wall organization or biogenesis	CP444933|CP444936|CP427369|CP445467
Sweet REBA	3	45859	0.0015071	0.014734	regulation of protein kinase activity	CP404380|CP404381
Sweet REBA	3	79	0.0015071	0.014734	regulation of cyclin-dependent protein kinase activity	CP404380|CP404381
Sweet REBA	3	71555	0.0019322	0.014734	cell wall organization	CP444933|CP444936|CP427369
Sweet REBA	3	9664	0.0019322	0.014734	plant-type cell wall organization	CP444933|CP444936|CP427369
Sweet REBA	3	70882	0.0019322	0.014734	cellular cell wall organization or biogenesis	CP444933|CP444936|CP445467
Sweet REBA	3	71669	0.0019322	0.014734	plant-type cell wall organization or biogenesis	CP444933|CP444936|CP427369
Sweet REBA	3	51338	0.0025079	0.014734	regulation of transferase activity	CP404380|CP404381
Sweet REBA	3	19220	0.0025079	0.014734	regulation of phosphate metabolic process	CP404380|CP404381
Sweet REBA	3	43549	0.0025079	0.014734	regulation of kinase activity	CP404380|CP404381
Sweet REBA	3	42325	0.0025079	0.014734	regulation of phosphorylation	CP404380|CP404381
Sweet REBA	3	51174	0.0025079	0.014734	regulation of phosphorus metabolic process	CP404380|CP404381
Sweet REBA	3	50790	0.0034158	0.017448	regulation of catalytic activity	CP404380|CP404381
Sweet REBA	3	65009	0.0034158	0.017448	regulation of molecular function	CP404380|CP404381
Sweet REBA	3	43062	0.0044548	0.017448	extracellular structure organization	CP444933|CP444936
Sweet REBA	3	70726	0.0044548	0.017448	cell wall assembly	CP444933|CP444936
Sweet REBA	3	10215	0.0044548	0.017448	cellulose microfibril organization	CP444933|CP444936
Sweet REBA	3	9832	0.0044548	0.017448	plant-type cell wall biogenesis	CP444933|CP444936
Sweet REBA	3	71668	0.0044548	0.017448	plant-type cell wall assembly	CP444933|CP444936
Sweet REBA	3	30198	0.0044548	0.017448	extracellular matrix organization	CP444933|CP444936
Sweet REBA	3	51726	0.0069136	0.025995	regulation of cell cycle	CP404380|CP404381
Sweet REBA	3	44042	0.011508	0.040064	glucan metabolic process	CP441384|CP445467
Sweet REBA	3	6073	0.011508	0.040064	cellular glucan metabolic process	CP441384|CP445467
Sweet REBA	5	55114	0.001327	0.042744	oxidation reduction	CP429854|CP421645|CP429851|CP429852
Sweet REBA	5	8272	0.0027209	0.042744	sulfate transport	CP434035|CP434036
Sweet REBA	5	15698	0.0027209	0.042744	inorganic anion transport	CP434035|CP434036
Sweet REBA	5	9095	0.0031662	0.042744	aromatic amino acid family biosynthetic process, prephenate pathway	CP429851
Sweet REBA	5	6570	0.0031662	0.042744	tyrosine metabolic process	CP429851
Sweet REBA	5	6571	0.0031662	0.042744	tyrosine biosynthetic process	CP429851
Sweet REBA	6	32269	1.2241e-05	4.6018e-05	negative regulation of cellular protein metabolic process	CP412845|CP408357
Sweet REBA	6	51248	1.2241e-05	4.6018e-05	negative regulation of protein metabolic process	CP412845|CP408357
Sweet REBA	6	17148	1.2241e-05	4.6018e-05	negative regulation of translation	CP412845|CP408357
Sweet REBA	6	31324	1.4464e-05	4.6018e-05	negative regulation of cellular metabolic process	CP412845|CP408357
Sweet REBA	6	31327	1.4464e-05	4.6018e-05	negative regulation of cellular biosynthetic process	CP412845|CP408357
Sweet REBA	6	9890	1.4464e-05	4.6018e-05	negative regulation of biosynthetic process	CP412845|CP408357
Sweet REBA	6	10558	1.4464e-05	4.6018e-05	negative regulation of macromolecule biosynthetic process	CP412845|CP408357
Sweet REBA	6	32268	1.6873e-05	4.6018e-05	regulation of cellular protein metabolic process	CP412845|CP408357
Sweet REBA	6	6417	1.6873e-05	4.6018e-05	regulation of translation	CP412845|CP408357
Sweet REBA	6	51246	1.6873e-05	4.6018e-05	regulation of protein metabolic process	CP412845|CP408357
Sweet REBA	6	10608	1.6873e-05	4.6018e-05	posttranscriptional regulation of gene expression	CP412845|CP408357
Sweet REBA	6	48523	4.2792e-05	0.00010042	negative regulation of cellular process	CP412845|CP408357
Sweet REBA	6	9892	4.6861e-05	0.00010042	negative regulation of metabolic process	CP412845|CP408357
Sweet REBA	6	10605	4.6861e-05	0.00010042	negative regulation of macromolecule metabolic process	CP412845|CP408357
Sweet REBA	6	48519	9.1773e-05	0.00018355	negative regulation of biological process	CP412845|CP408357
Sweet REBA	6	31326	0.0071152	0.011182	regulation of cellular biosynthetic process	CP412845|CP408357
Sweet REBA	6	9889	0.0071152	0.011182	regulation of biosynthetic process	CP412845|CP408357
Sweet REBA	6	10556	0.0071152	0.011182	regulation of macromolecule biosynthetic process	CP412845|CP408357
Sweet REBA	6	80090	0.0075181	0.011182	regulation of primary metabolic process	CP412845|CP408357
Sweet REBA	6	10468	0.0077235	0.011182	regulation of gene expression	CP412845|CP408357
Sweet REBA	6	60255	0.0078272	0.011182	regulation of macromolecule metabolic process	CP412845|CP408357
Sweet REBA	6	31323	0.0084096	0.011468	regulation of cellular metabolic process	CP412845|CP408357
Sweet REBA	6	19222	0.0090677	0.011827	regulation of metabolic process	CP412845|CP408357
Sweet REBA	6	50794	0.029939	0.037424	regulation of cellular process	CP412845|CP408357
Sweet REBA	6	50789	0.031828	0.038193	regulation of biological process	CP412845|CP408357
Sweet REBA	6	65007	0.039902	0.046041	biological regulation	CP412845|CP408357
Sweet REBA	7	71555	8.7077e-10	4.528e-08	cell wall organization	CP444934|CP424808|CP444931|CP444932|CP445260|CP405097|CP445255|CP423897|CP445257
Sweet REBA	7	9664	8.7077e-10	4.528e-08	plant-type cell wall organization	CP444934|CP424808|CP444931|CP444932|CP445260|CP405097|CP445255|CP423897|CP445257
Sweet REBA	7	71669	8.7077e-10	4.528e-08	plant-type cell wall organization or biogenesis	CP444934|CP424808|CP444931|CP444932|CP445260|CP405097|CP445255|CP423897|CP445257
Sweet REBA	7	71554	3.6249e-09	1.4137e-07	cell wall organization or biogenesis	CP444934|CP424808|CP444931|CP444932|CP445260|CP405097|CP445255|CP423897|CP445468|CP445257
Sweet REBA	7	43062	2.7638e-08	4.3115e-07	extracellular structure organization	CP444934|CP444931|CP444932|CP445260|CP445255|CP445257
Sweet REBA	7	70726	2.7638e-08	4.3115e-07	cell wall assembly	CP444934|CP444931|CP444932|CP445260|CP445255|CP445257
Sweet REBA	7	9832	2.7638e-08	4.3115e-07	plant-type cell wall biogenesis	CP444934|CP444931|CP444932|CP445260|CP445255|CP445257
Sweet REBA	7	10215	2.7638e-08	4.3115e-07	cellulose microfibril organization	CP444934|CP444931|CP444932|CP445260|CP445255|CP445257
Sweet REBA	7	71668	2.7638e-08	4.3115e-07	plant-type cell wall assembly	CP444934|CP444931|CP444932|CP445260|CP445255|CP445257
Sweet REBA	7	30198	2.7638e-08	4.3115e-07	extracellular matrix organization	CP444934|CP444931|CP444932|CP445260|CP445255|CP445257
Sweet REBA	7	70882	4.6111e-07	6.0948e-06	cellular cell wall organization or biogenesis	CP444934|CP444931|CP444932|CP445260|CP445255|CP445468|CP445257
Sweet REBA	7	6091	4.6883e-07	6.0948e-06	generation of precursor metabolites and energy	CP443888|CP442500|CP440577|CP432816|CP432815|CP441382|CP434743|CP444396|CP427974|CP423663
Sweet REBA	7	42546	2.4584e-06	2.9501e-05	cell wall biogenesis	CP444934|CP444931|CP444932|CP445260|CP445255|CP445257
Sweet REBA	7	9765	4.5122e-05	0.00050279	photosynthesis, light harvesting	CP443888|CP442500|CP432816|CP432815|CP423663
Sweet REBA	7	22607	0.0001703	0.0017711	cellular component assembly	CP444934|CP444931|CP444932|CP445260|CP445255|CP445257
Sweet REBA	7	44042	0.00027293	0.0025046	glucan metabolic process	CP440577|CP441382|CP444396|CP445468
Sweet REBA	7	6073	0.00027293	0.0025046	cellular glucan metabolic process	CP440577|CP441382|CP444396|CP445468
Sweet REBA	7	19684	0.0003701	0.0032075	photosynthesis, light reaction	CP443888|CP442500|CP432816|CP432815|CP423663
Sweet REBA	7	15979	0.00058869	0.0048335	photosynthesis	CP443888|CP442500|CP432816|CP432815|CP423663
Sweet REBA	7	9250	0.00094914	0.00623	glucan biosynthetic process	CP440577|CP441382|CP444396
Sweet REBA	7	5977	0.00094914	0.00623	glycogen metabolic process	CP440577|CP441382|CP444396
Sweet REBA	7	5978	0.00094914	0.00623	glycogen biosynthetic process	CP440577|CP441382|CP444396
Sweet REBA	7	6112	0.00094914	0.00623	energy reserve metabolic process	CP440577|CP441382|CP444396
Sweet REBA	7	44264	0.00095846	0.00623	cellular polysaccharide metabolic process	CP440577|CP441382|CP444396|CP445468
Sweet REBA	7	44085	0.0014367	0.008965	cellular component biogenesis	CP444934|CP444931|CP444932|CP445260|CP445255|CP445257
Sweet REBA	7	6006	0.0018389	0.011033	glucose metabolic process	CP440577|CP441382|CP444396
Sweet REBA	7	33692	0.0039296	0.022704	cellular polysaccharide biosynthetic process	CP440577|CP441382|CP444396
Sweet REBA	7	19318	0.0042238	0.023532	hexose metabolic process	CP440577|CP441382|CP444396
Sweet REBA	7	34637	0.0048515	0.026098	cellular carbohydrate biosynthetic process	CP440577|CP441382|CP444396
Sweet REBA	7	5976	0.0062345	0.03242	polysaccharide metabolic process	CP440577|CP441382|CP444396|CP445468
Sweet REBA	7	5996	0.007061	0.035533	monosaccharide metabolic process	CP440577|CP441382|CP444396
Sweet REBA	7	16043	0.0078384	0.036293	cellular component organization	CP444934|CP444931|CP444932|CP445260|CP445255|CP445257
Sweet REBA	7	15980	0.0079101	0.036293	energy derivation by oxidation of organic compounds	CP440577|CP441382|CP444396
Sweet REBA	7	6066	0.0079101	0.036293	alcohol metabolic process	CP440577|CP441382|CP444396
Sweet REBA	7	271	0.0097827	0.043603	polysaccharide biosynthetic process	CP440577|CP441382|CP444396
Sweet REBA	7	16051	0.011343	0.049153	carbohydrate biosynthetic process	CP440577|CP441382|CP444396
Sweet REBA	8	9765	1.3165e-09	9.7418e-08	photosynthesis, light harvesting	CP429710|CP432812|CP417957|CP429708|CP432818|CP411254|CP407113
Sweet REBA	8	6091	1.7371e-08	6.4272e-07	generation of precursor metabolites and energy	CP429710|CP432812|CP440579|CP417957|CP444398|CP429708|CP432818|CP411254|CP407113
Sweet REBA	8	19684	3.0939e-08	7.6316e-07	photosynthesis, light reaction	CP429710|CP432812|CP417957|CP429708|CP432818|CP411254|CP407113
Sweet REBA	8	15979	6.2602e-08	1.1581e-06	photosynthesis	CP429710|CP432812|CP417957|CP429708|CP432818|CP411254|CP407113
Sweet REBA	8	5975	0.00014185	0.0020993	carbohydrate metabolic process	CP441258|CP428900|CP440579|CP428903|CP425308|CP428904|CP447137|CP444398|CP413574|CP433520
Sweet REBA	8	48513	0.0045734	0.022717	organ development	CP410704
Sweet REBA	8	48646	0.0045734	0.022717	anatomical structure formation involved in morphogenesis	CP410704
Sweet REBA	8	10016	0.0045734	0.022717	shoot morphogenesis	CP410704
Sweet REBA	8	48731	0.0045734	0.022717	system development	CP410704
Sweet REBA	8	22621	0.0045734	0.022717	shoot system development	CP410704
Sweet REBA	8	10346	0.0045734	0.022717	shoot formation	CP410704
Sweet REBA	8	48367	0.0045734	0.022717	shoot development	CP410704
Sweet REBA	8	10223	0.0045734	0.022717	secondary shoot formation	CP410704
Sweet REBA	8	9250	0.0052187	0.022717	glucan biosynthetic process	CP440579|CP444398
Sweet REBA	8	5977	0.0052187	0.022717	glycogen metabolic process	CP440579|CP444398
Sweet REBA	8	5978	0.0052187	0.022717	glycogen biosynthetic process	CP440579|CP444398
Sweet REBA	8	6112	0.0052187	0.022717	energy reserve metabolic process	CP440579|CP444398
Sweet REBA	8	6006	0.0080879	0.03325	glucose metabolic process	CP440579|CP444398
Sweet REBA	8	44042	0.013435	0.047341	glucan metabolic process	CP440579|CP444398
Sweet REBA	8	33692	0.013435	0.047341	cellular polysaccharide biosynthetic process	CP440579|CP444398
Sweet REBA	8	6073	0.013435	0.047341	cellular glucan metabolic process	CP440579|CP444398
Sweet REBA	8	19318	0.014102	0.047435	hexose metabolic process	CP440579|CP444398
Sweet REBA	8	34637	0.01548	0.049805	cellular carbohydrate biosynthetic process	CP440579|CP444398
Sweet REBA	10	71554	0.00010653	0.0047293	cell wall organization or biogenesis	CP423903|CP424803|CP424801|CP424802|CP412620
Sweet REBA	10	71555	0.00021866	0.0047293	cell wall organization	CP423903|CP424803|CP424801|CP424802
Sweet REBA	10	9664	0.00021866	0.0047293	plant-type cell wall organization	CP423903|CP424803|CP424801|CP424802
Sweet REBA	10	71669	0.00021866	0.0047293	plant-type cell wall organization or biogenesis	CP423903|CP424803|CP424801|CP424802
Sweet REBA	10	8202	0.00024891	0.0047293	steroid metabolic process	CP400876|CP424255
Sweet REBA	10	6694	0.00024891	0.0047293	steroid biosynthetic process	CP400876|CP424255
